# Supplementary material for: Derivation of species-specific hybridization-like knowledge out of cross-species hybridization results
Source: BMC Genomics. 2006 May 8;7:110. doi: 10.1186/1471-2164-7-110 (PMC1482311; doi:10.1186/1471-2164-7-110)
Supplement: Additional File 1 — Tomato – Potato homologous unigene pairs. A list of unigene pairs, of tomato unigenes that are represented by the tomato microarray, each paired with its homologous potato unigene. Each pair record contains a tomato SGN unigene ID, a potato TIGR consensus (TC) ID, and the E-value of their match; an Excel file. [file 1471-2164-7-110-S1.xls]

## Sheet: tuA-pG_mut
Tomato unigene ID (SGN-U)	Potato unigene ID (TC)	E-value	Bit Score
SGN-U212546	TC102548	0	1614
SGN-U212547	TC93257	0	2349
SGN-U212549	TC92692	1e-114	412
SGN-U212551	TC102737	0	1271
SGN-U212554	TC102736	0	1261
SGN-U212555	TC102736	0	634
SGN-U212556	TC105060	0	1041
SGN-U212559	TC99351	0	1629
SGN-U212560	TC99351	0	1289
SGN-U212561	TC92961	0	2127
SGN-U212563	CK246226	0	787
SGN-U212564	CK270816	0	1162
SGN-U212565	TC102526	0	987
SGN-U212566	TC102526	0	880
SGN-U212568	TC92581	1e-154	545
SGN-U212569	TC105275	0	769
SGN-U212570	TC106323	0	1001
SGN-U212571	TC99987	0	839
SGN-U212572	TC93349	0	1524
SGN-U212573	TC105563	0	985
SGN-U212574	CK270816	0	1029
SGN-U212575	TC95790	0	936
SGN-U212578	TC106926	6e-180	630
SGN-U212581	TC93853	0	1148
SGN-U212586	TC99635	0	664
SGN-U212587	TC93852	0	1055
SGN-U212591	TC104081	5e-18	91.7
SGN-U212592	TC104081	7e-43	174
SGN-U212595	TC104081	3e-24	113
SGN-U212596	TC92825	0	1166
SGN-U212597	TC92822	0	1053
SGN-U212598	TC92825	3e-109	394
SGN-U212601	TC105827	0	993
SGN-U212603	TC111299	0	759
SGN-U212604	BQ512043	0	884
SGN-U212605	TC94683	0	2999
SGN-U212613	TC106281	2e-100	365
SGN-U212614	TC98624	1e-09	63.9
SGN-U212615	BG096174	1e-23	111
SGN-U212618	TC92714	0	823
SGN-U212621	TC93209	0	2932
SGN-U212622	TC92714	0	842
SGN-U212623	TC92717	0	858
SGN-U212624	TC92714	0	2781
SGN-U212626	TC102233	4e-160	565
SGN-U212630	TC102551	0	1610
SGN-U212631	BG592077	4e-87	319
SGN-U212634	TC102143	0	1106
SGN-U212639	TC102725	5e-156	549
SGN-U212642	BG098441	0	763
SGN-U212643	CK267102	0	821
SGN-U212644	TC103165	0	2159
SGN-U212647	TC102954	0	726
SGN-U212648	TC102954	0	710
SGN-U212650	TC102459	0	648
SGN-U212651	TC92639	0	1485
SGN-U212652	TC102458	0	2173
SGN-U212654	TC102189	0	1074
SGN-U212655	CN513997	0	694
SGN-U212659	TC93534	0	924
SGN-U212660	TC102453	0	787
SGN-U212663	BF187995	0	694
SGN-U212665	TC102453	0	831
SGN-U212666	TC101112	0	977
SGN-U212667	TC93534	0	1213
SGN-U212668	CK852577	0	811
SGN-U212669	TC102399	0	686
SGN-U212672	TC92683	0	864
SGN-U212676	TC92683	2e-106	385
SGN-U212678	TC103736	6e-144	509
SGN-U212680	TC93155	0	1170
SGN-U212681	TC93154	0	2303
SGN-U212682	TC92932	0	1170
SGN-U212683	TC93655	1e-117	422
SGN-U212684	TC93476	6e-110	396
SGN-U212686	TC93655	0	1318
SGN-U212687	TC102220	0	3089
SGN-U212695	TC103168	0	842
SGN-U212697	BI434419	0	735
SGN-U212698	TC95557	0	3198
SGN-U212700	TC102247	0	2474
SGN-U212702	TC102247	0	1140
SGN-U212703	TC92845	0	1501
SGN-U212704	TC92702	8e-113	406
SGN-U212706	TC105146	2e-134	478
SGN-U212709	TC92845	0	841
SGN-U212711	TC95947	0	1039
SGN-U212712	TC95907	0	640
SGN-U212714	TC92830	0	2248
SGN-U212715	TC93345	0	2861
SGN-U212716	TC104661	0	1433
SGN-U212717	TC93005	0	850
SGN-U212718	TC93005	0	1009
SGN-U212719	CK717569	0	704
SGN-U212722	TC92840	0	1604
SGN-U212723	TC93345	0	1170
SGN-U212724	TC93346	0	662
SGN-U212725	CK859965	0	1150
SGN-U212727	TC102368	0	3852
SGN-U212734	TC102383	0	815
SGN-U212736	TC103482	9e-174	609
SGN-U212737	TC93628	0	1526
SGN-U212738	TC103543	0	652
SGN-U212739	TC93504	0	2585
SGN-U212742	CK861939	0	1158
SGN-U212743	CK861939	0	642
SGN-U212745	TC94274	0	3108
SGN-U212746	TC92706	0	882
SGN-U212747	TC94230	0	1247
SGN-U212748	TC108931	0	844
SGN-U212753	TC108931	0	957
SGN-U212754	TC94230	2e-98	359
SGN-U212756	TC105908	0	1055
SGN-U212758	TC105908	2e-66	252
SGN-U212761	TC93649	0	1857
SGN-U212764	TC92934	9e-123	438
SGN-U212765	TC92933	0	2034
SGN-U212766	TC99905	4e-38	159
SGN-U212767	TC99905	2e-101	369
SGN-U212768	TC102264	0	1372
SGN-U212770	TC103784	0	1338
SGN-U212772	TC102264	0	729
SGN-U212773	TC102263	0	720
SGN-U212774	CN214207	0	644
SGN-U212775	CN214207	0	714
SGN-U212776	TC95657	6e-168	589
SGN-U212777	TC93667	0	837
SGN-U212783	TC102274	0	662
SGN-U212784	BG600020	0	680
SGN-U212785	TC102274	0	930
SGN-U212786	TC106728	0	747
SGN-U212787	TC103238	0	1298
SGN-U212788	TC93276	0	656
SGN-U212789	BQ046868	0	910
SGN-U212790	BE472009	0	652
SGN-U212793	TC102504	0	664
SGN-U212795	CK717483	0	811
SGN-U212798	TC95026	3e-172	605
SGN-U212799	TC95026	3e-156	551
SGN-U212803	TC95025	0	1364
SGN-U212804	TC95026	4e-168	591
SGN-U212805	TC102849	0	1279
SGN-U212806	TC102849	0	1033
SGN-U212809	TC92697	1e-148	525
SGN-U212811	TC92695	0	908
SGN-U212812	TC103215	0	1844
SGN-U212813	TC106406	0	902
SGN-U212815	TC103151	0	1245
SGN-U212817	TC104614	0	1493
SGN-U212818	TC103215	7e-158	557
SGN-U212821	TC105951	0	1889
SGN-U212824	TC92484	0	1229
SGN-U212825	TC102281	0	2724
SGN-U212826	AW905954	0	819
SGN-U212827	TC92993	0	1727
SGN-U212829	TC92993	7e-26	117
SGN-U212830	TC92959	0	3584
SGN-U212832	TC103029	0	1292
SGN-U212834	TC102224	2e-85	315
SGN-U212836	TC103489	0	1332
SGN-U212838	CK260046	0	1094
SGN-U212840	TC102224	2e-165	581
SGN-U212841	CK270405	1e-58	226
SGN-U212842	TC107080	0	714
SGN-U212843	TC107080	0	882
SGN-U212844	TC94748	0	981
SGN-U212845	CK260046	0	704
SGN-U212846	BG590968	0	638
SGN-U212849	TC104665	1e-115	416
SGN-U212850	TC104665	0	2190
SGN-U212854	TC94389	0	759
SGN-U212856	TC93002	0	674
SGN-U212857	TC93002	0	686
SGN-U212859	TC93296	0	1836
SGN-U212860	TC107458	0	1455
SGN-U212862	CK268630	0	835
SGN-U212863	TC102324	0	1265
SGN-U212865	TC103815	9e-123	438
SGN-U212870	TC93099	0	2268
SGN-U212871	TC104713	0	1063
SGN-U212874	TC102348	0	660
SGN-U212876	TC95663	0	767
SGN-U212877	TC103017	0	775
SGN-U212879	TC92576	1e-84	313
SGN-U212880	TC92574	0	690
SGN-U212882	TC102291	0	979
SGN-U212883	TC102291	0	1495
SGN-U212884	TC102291	0	1043
SGN-U212885	TC102398	0	2270
SGN-U212886	TC107476	0	654
SGN-U212887	TC95400	2e-174	611
SGN-U212888	TC94223	0	1717
SGN-U212889	CN463803	0	642
SGN-U212890	TC103044	0	1072
SGN-U212891	TC102516	0	1320
SGN-U212892	TC92585	0	809
SGN-U212893	TC92913	0	2581
SGN-U212894	TC92585	0	2644
SGN-U212896	TC92913	0	839
SGN-U212897	TC99822	2e-173	609
SGN-U212898	TC109233	2e-166	585
SGN-U212900	TC103212	2e-27	123
SGN-U212901	TC103212	0	789
SGN-U212902	TC103212	0	3118
SGN-U212904	TC93557	0	954
SGN-U212905	BQ045663	0	765
SGN-U212906	TC94260	0	1479
SGN-U212907	TC94260	0	1261
SGN-U212908	TC93557	0	1396
SGN-U212910	TC93557	0	959
SGN-U212911	TC102246	0	2420
SGN-U212912	TC96154	0	771
SGN-U212913	TC96014	0	2143
SGN-U212914	TC102812	0	1080
SGN-U212915	TC102503	0	1695
SGN-U212918	CK717676	0	759
SGN-U212919	TC93666	0	1245
SGN-U212922	TC93356	2e-174	611
SGN-U212923	TC93356	8e-175	613
SGN-U212925	BQ508956	3e-31	137
SGN-U212928	CK860079	0	737
SGN-U212930	TC103584	0	646
SGN-U212932	CN463712	0	688
SGN-U212933	TC92873	0	963
SGN-U212934	TC92870	0	850
SGN-U212935	TC92871	0	934
SGN-U212937	CK249561	0	728
SGN-U212938	TC102325	0	874
SGN-U212939	TC92582	0	2379
SGN-U212940	TC92582	0	1088
SGN-U212941	TC92597	1e-85	315
SGN-U212942	TC94450	5e-17	89.7
SGN-U212944	TC108438	0	1255
SGN-U212948	TC102969	0	634
SGN-U212949	CK257114	1e-10	67.9
SGN-U212950	CK269862	0	852
SGN-U212951	TC102556	0	846
SGN-U212955	TC92485	0	1491
SGN-U212956	TC92485	0	2446
SGN-U212957	TC102768	0	753
SGN-U212959	TC102430	0	745
SGN-U212960	TC92746	0	2028
SGN-U212963	TC92737	0	815
SGN-U212964	TC102410	0	692
SGN-U212967	TC102410	0	1459
SGN-U212968	TC102248	0	2123
SGN-U212969	TC102147	0	1314
SGN-U212970	TC102387	0	3521
SGN-U212973	TC92854	0	636
SGN-U212976	TC102361	0	1015
SGN-U212977	TC102361	0	1592
SGN-U212979	TC102340	0	940
SGN-U212982	TC92947	0	1140
SGN-U212989	TC102286	0	981
SGN-U212990	TC98936	0	791
SGN-U212996	BE472001	0	827
SGN-U212997	TC103262	0	668
SGN-U212998	TC102260	0	1263
SGN-U212999	BE472001	0	680
SGN-U213001	TC92817	0	3477
SGN-U213002	TC92939	0	1435
SGN-U213003	TC92939	0	1039
SGN-U213004	TC93716	0	1213
SGN-U213006	TC93983	0	878
SGN-U213007	CN464906	0	777
SGN-U213008	CK249026	0	981
SGN-U213009	TC93981	0	1564
SGN-U213011	TC105959	0	1334
SGN-U213012	TC93256	0	1201
SGN-U213013	CN514562	0	846
SGN-U213016	TC98398	7e-115	412
SGN-U213018	TC104702	0	2115
SGN-U213019	TC98398	9e-139	492
SGN-U213020	BM407338	4e-76	283
SGN-U213021	TC98398	9e-161	565
SGN-U213022	TC98398	7e-106	383
SGN-U213023	TC98398	6e-134	476
SGN-U213025	TC110837	0	1189
SGN-U213027	TC102780	0	1568
SGN-U213028	TC93470	0	1370
SGN-U213029	TC93470	0	1455
SGN-U213031	TC102515	0	1211
SGN-U213032	TC102515	0	757
SGN-U213033	BG594175	0	682
SGN-U213037	TC93340	0	825
SGN-U213038	TC106001	0	1538
SGN-U213039	CK854038	0	1051
SGN-U213040	BG599107	0	674
SGN-U213041	BF053886	0	664
SGN-U213043	TC94968	0	708
SGN-U213044	TC94966	0	985
SGN-U213045	TC93338	0	1170
SGN-U213050	TC92737	0	2500
SGN-U213051	TC92737	1e-144	511
SGN-U213052	TC93299	0	3398
SGN-U213053	TC102514	0	1251
SGN-U213054	TC102514	0	1873
SGN-U213056	TC92875	0	1588
SGN-U213060	TC102714	0	1667
SGN-U213061	TC92903	0	1875
SGN-U213063	BG597439	0	773
SGN-U213064	TC102241	0	1065
SGN-U213067	TC92687	0	2125
SGN-U213068	TC103098	0	1166
SGN-U213069	TC103098	0	3257
SGN-U213071	TC93598	0	2238
SGN-U213072	TC95696	0	1677
SGN-U213075	TC93601	0	807
SGN-U213080	TC92709	0	1479
SGN-U213081	BM403993	0	676
SGN-U213082	TC93482	0	1596
SGN-U213084	TC102396	0	2648
SGN-U213086	TC102501	0	954
SGN-U213087	TC102501	0	2212
SGN-U213089	TC92884	0	1267
SGN-U213093	TC102304	0	1294
SGN-U213094	TC102305	0	979
SGN-U213097	TC93310	0	1162
SGN-U213098	TC103836	0	1088
SGN-U213099	TC96230	3e-111	400
SGN-U213100	TC102592	1e-139	496
SGN-U213102	TC96230	2e-87	321
SGN-U213103	TC103435	1e-84	313
SGN-U213104	TC103433	1e-99	363
SGN-U213105	TC102578	0	1380
SGN-U213106	TC102578	0	924
SGN-U213107	TC93031	0	1112
SGN-U213108	TC108640	0	724
SGN-U213110	TC102380	2e-177	620
SGN-U213111	TC102380	0	1403
SGN-U213112	TC111183	2e-135	482
SGN-U213115	TC104907	0	975
SGN-U213116	TC93374	0	1727
SGN-U213118	TC92647	0	712
SGN-U213119	TC92646	0	2252
SGN-U213120	TC92833	0	1653
SGN-U213123	TC102527	0	3316
SGN-U213124	TC96197	0	1336
SGN-U213126	TC92892	0	2510
SGN-U213128	TC92820	0	704
SGN-U213130	TC102979	0	876
SGN-U213131	TC102979	0	852
SGN-U213136	TC103034	0	1156
SGN-U213137	TC103034	0	900
SGN-U213138	CK863560	4e-99	361
SGN-U213139	CK863560	4e-111	400
SGN-U213140	TC103779	7e-54	210
SGN-U213141	TC103779	0	850
SGN-U213144	TC93460	0	2234
SGN-U213146	TC93460	0	823
SGN-U213149	TC96119	0	1215
SGN-U213150	TC95723	0	1045
SGN-U213152	TC102432	0	1181
SGN-U213154	TC102432	0	706
SGN-U213155	TC102434	3e-157	553
SGN-U213156	TC102432	0	731
SGN-U213157	TC92731	3e-176	617
SGN-U213158	CK266821	0	660
SGN-U213159	TC105601	0	1183
SGN-U213160	TC105601	0	696
SGN-U213161	TC105719	0	876
SGN-U213162	TC97010	0	765
SGN-U213163	TC97679	3e-148	525
SGN-U213164	TC105836	0	860
SGN-U213165	TC94270	0	1070
SGN-U213166	TC94269	0	1090
SGN-U213167	TC94270	5e-62	238
SGN-U213169	TC93368	0	987
SGN-U213170	TC103421	0	1023
SGN-U213171	TC93794	0	1982
SGN-U213174	TC102300	0	759
SGN-U213175	TC102298	0	1185
SGN-U213177	CK278279	0	749
SGN-U213178	TC106623	0	926
SGN-U213181	TC93003	0	1082
SGN-U213182	TC103078	0	1179
SGN-U213185	TC104816	2e-84	311
SGN-U213186	TC104816	0	1691
SGN-U213187	TC104816	1e-118	424
SGN-U213190	TC107220	0	1152
SGN-U213191	TC102424	0	2952
SGN-U213192	TC102424	3e-124	444
SGN-U213193	TC102480	0	1598
SGN-U213195	TC92721	0	1403
SGN-U213196	TC93683	0	882
SGN-U213199	TC93684	0	660
SGN-U213200	TC93683	0	989
SGN-U213202	TC102427	0	971
SGN-U213207	TC102284	0	1687
SGN-U213210	TC93752	0	1314
SGN-U213213	TC92513	4e-08	60
SGN-U213214	TC103547	0	940
SGN-U213215	TC108278	5e-130	464
SGN-U213216	CK861056	4e-70	264
SGN-U213218	CK861056	0	763
SGN-U213219	TC108278	6e-150	529
SGN-U213220	TC92842	0	2226
SGN-U213223	TC102283	0	1739
SGN-U213224	TC102765	0	1463
SGN-U213225	TC102766	0	1566
SGN-U213226	TC102765	0	1524
SGN-U213228	TC103900	0	2026
SGN-U213231	TC92912	0	3858
SGN-U213232	TC97054	0	904
SGN-U213235	TC98456	0	702
SGN-U213244	TC109059	7e-88	323
SGN-U213245	TC109059	4e-174	611
SGN-U213246	TC92785	0	3106
SGN-U213247	TC92785	0	1289
SGN-U213250	TC93206	0	825
SGN-U213251	TC93206	0	785
SGN-U213253	TC103296	0	2355
SGN-U213254	TC103598	0	912
SGN-U213255	TC103598	3e-109	394
SGN-U213260	TC93358	0	1017
SGN-U213262	TC93348	0	1398
SGN-U213263	TC94419	0	971
SGN-U213265	TC93430	0	1197
SGN-U213268	TC106052	0	1445
SGN-U213269	TC93441	0	799
SGN-U213270	TC93048	0	1322
SGN-U213272	TC102279	0	1520
SGN-U213274	TC102705	0	2177
SGN-U213275	TC102705	0	938
SGN-U213279	TC102571	0	811
SGN-U213281	TC92708	0	2389
SGN-U213282	TC93431	0	1158
SGN-U213283	TC93431	0	666
SGN-U213284	TC104782	0	1074
SGN-U213285	TC104782	0	1386
SGN-U213287	BI435067	0	856
SGN-U213289	TC107716	0	1094
SGN-U213290	TC94431	0	2401
SGN-U213293	TC103781	0	1174
SGN-U213294	TC92911	0	1328
SGN-U213298	TC93449	0	1491
SGN-U213299	CK860534	0	741
SGN-U213300	CK860534	0	969
SGN-U213301	TC102446	0	1673
SGN-U213302	TC102539	0	1528
SGN-U213303	CK640771	0	636
SGN-U213304	TC106512	4e-151	533
SGN-U213305	TC92878	0	660
SGN-U213307	CK719652	0	827
SGN-U213308	TC104935	0	769
SGN-U213316	CK278219	0	710
SGN-U213317	TC102709	0	646
SGN-U213318	TC102709	0	763
SGN-U213319	TC92583	0	1413
SGN-U213321	CK265120	0	1092
SGN-U213322	TC102869	1e-167	589
SGN-U213323	TC95125	9e-170	595
SGN-U213324	CK864144	0	759
SGN-U213325	TC105280	0	1709
SGN-U213329	TC102645	0	1459
SGN-U213330	TC102585	0	977
SGN-U213332	TC102553	0	3281
SGN-U213337	TC100131	2e-99	363
SGN-U213338	TC98812	2e-168	591
SGN-U213339	TC102355	0	722
SGN-U213341	TC102355	2e-44	178
SGN-U213345	TC94196	0	1873
SGN-U213347	TC103004	0	755
SGN-U213349	TC102334	0	1778
SGN-U213350	TC102364	0	737
SGN-U213351	TC102364	0	1279
SGN-U213352	TC102364	0	1431
SGN-U213353	TC92651	0	821
SGN-U213355	TC92960	0	672
SGN-U213358	TC102370	0	1053
SGN-U213360	TC103857	0	755
SGN-U213363	TC102471	3e-53	208
SGN-U213366	TC104054	0	2343
SGN-U213369	TC103371	6e-144	509
SGN-U213370	TC105770	4e-95	347
SGN-U213371	TC95085	0	1411
SGN-U213372	TC95085	2e-134	478
SGN-U213373	TC104390	0	2076
SGN-U213374	TC106598	0	708
SGN-U213376	TC103498	0	670
SGN-U213377	TC93675	1e-107	389
SGN-U213379	TC104403	0	789
SGN-U213381	TC92989	0	728
SGN-U213383	TC101399	0	989
SGN-U213385	TC93764	0	902
SGN-U213389	TC93459	2e-162	571
SGN-U213390	TC94035	2e-68	258
SGN-U213391	TC95959	5e-136	484
SGN-U213393	TC95959	0	987
SGN-U213394	TC100815	0	848
SGN-U213395	TC93428	0	710
SGN-U213396	BG599584	5e-102	371
SGN-U213401	TC108955	0	932
SGN-U213404	TC98178	0	1045
SGN-U213406	TC92741	0	2520
SGN-U213409	TC102416	0	1100
SGN-U213411	TC104770	0	1237
SGN-U213414	TC103503	0	1037
SGN-U213416	TC104337	0	1756
SGN-U213417	TC106050	0	722
SGN-U213418	CK719031	0	729
SGN-U213421	TC95682	0	2420
SGN-U213423	TC108529	0	1080
SGN-U213424	TC108529	0	759
SGN-U213426	TC93465	0	733
SGN-U213429	TC93393	0	3025
SGN-U213431	BQ515842	1e-144	513
SGN-U213437	TC102419	0	682
SGN-U213438	TC102419	0	1425
SGN-U213440	TC95716	0	1130
SGN-U213441	BE471425	0	797
SGN-U213442	BG594982	0	747
SGN-U213443	TC100644	0	952
SGN-U213444	TC104589	0	2000
SGN-U213445	TC103713	0	1162
SGN-U213449	TC102475	0	2970
SGN-U213451	TC102845	0	785
SGN-U213452	TC102848	0	1624
SGN-U213453	TC99260	0	1201
SGN-U213454	TC104104	0	1479
SGN-U213455	TC104104	0	1181
SGN-U213456	TC102567	0	2349
SGN-U213460	TC102974	0	757
SGN-U213461	CK719178	0	656
SGN-U213462	TC102974	0	1705
SGN-U213463	TC96835	0	1017
SGN-U213465	TC103083	0	985
SGN-U213466	TC92982	0	2543
SGN-U213468	TC102612	0	1366
SGN-U213469	TC106869	0	1316
SGN-U213470	TC95092	0	1491
SGN-U213472	TC93578	0	868
SGN-U213473	TC92550	0	2405
SGN-U213475	TC92686	0	3772
SGN-U213478	TC95235	1e-86	319
SGN-U213479	TC95005	0	2198
SGN-U213480	TC92830	0	739
SGN-U213481	TC103027	3e-83	307
SGN-U213484	TC106889	0	1433
SGN-U213486	TC102552	0	646
SGN-U213488	TC102468	0	2331
SGN-U213489	TC102468	0	829
SGN-U213490	BG600094	0	799
SGN-U213492	TC96181	2e-109	394
SGN-U213493	TC99634	0	1540
SGN-U213494	TC96181	0	1415
SGN-U213495	TC96181	6e-155	547
SGN-U213496	TC94607	0	3051
SGN-U213497	TC109971	0	1453
SGN-U213499	TC102674	0	1705
SGN-U213501	TC102270	0	735
SGN-U213506	TC92492	0	2036
SGN-U213508	TC110157	0	1215
SGN-U213509	TC110157	0	646
SGN-U213510	TC109232	0	977
SGN-U213516	TC94009	0	1201
SGN-U213517	CK853068	2e-81	301
SGN-U213518	TC103454	0	1546
SGN-U213519	TC102841	0	1166
SGN-U213521	TC102473	0	1059
SGN-U213522	BQ518035	2e-130	466
SGN-U213523	TC99560	0	2264
SGN-U213524	TC99560	1e-64	246
SGN-U213527	CN213635	8e-47	186
SGN-U213531	TC103223	0	902
SGN-U213536	TC102655	0	1604
SGN-U213537	TC93234	0	795
SGN-U213538	TC97152	0	1267
SGN-U213540	TC93025	0	2198
SGN-U213542	TC102626	0	648
SGN-U213544	TC103979	4e-128	458
SGN-U213545	TC103979	0	898
SGN-U213547	TC108798	0	967
SGN-U213548	TC103979	8e-84	309
SGN-U213549	TC108045	0	1413
SGN-U213550	TC102620	0	1511
SGN-U213554	TC96725	9e-165	579
SGN-U213556	TC94020	0	1078
SGN-U213559	TC93627	0	2874
SGN-U213560	TC103030	0	1794
SGN-U213562	TC104383	0	924
SGN-U213563	TC93922	0	1231
SGN-U213565	TC103854	1e-128	460
SGN-U213566	TC103855	0	785
SGN-U213569	TC93051	0	1362
SGN-U213571	TC93051	0	1675
SGN-U213572	TC93051	0	658
SGN-U213573	TC93497	0	2196
SGN-U213575	TC100699	0	1495
SGN-U213576	TC94365	0	1061
SGN-U213578	BE341114	0	1326
SGN-U213579	TC95702	0	656
SGN-U213581	CK859953	0	646
SGN-U213584	TC94518	0	1146
SGN-U213588	TC103830	0	741
SGN-U213590	TC94486	0	1402
SGN-U213591	TC102729	0	2861
SGN-U213593	TC92487	0	2046
SGN-U213597	TC103354	0	781
SGN-U213598	TC104098	0	1957
SGN-U213602	TC101842	4e-122	438
SGN-U213604	TC102566	0	3640
SGN-U213607	TC102532	0	1179
SGN-U213608	TC94899	0	1828
SGN-U213609	TC93167	0	1366
SGN-U213613	TC104571	2e-149	527
SGN-U213616	TC92858	0	747
SGN-U213617	CK851670	8e-18	91.7
SGN-U213618	TC105062	0	1413
SGN-U213619	TC94317	0	1269
SGN-U213620	TC105062	0	729
SGN-U213624	TC94220	0	3380
SGN-U213625	TC95631	4e-32	139
SGN-U213627	TC103515	0	1911
SGN-U213628	TC109284	6e-156	549
SGN-U213629	TC109284	0	1893
SGN-U213630	TC109284	3e-156	551
SGN-U213633	TC102703	0	753
SGN-U213634	TC93058	0	2861
SGN-U213635	CK256235	0	1231
SGN-U213637	TC93915	0	1489
SGN-U213638	NP005936	0	714
SGN-U213639	TC101479	0	971
SGN-U213641	TC105161	0	718
SGN-U213642	TC103571	0	1164
SGN-U213643	TC93369	0	783
SGN-U213644	TC93369	0	1655
SGN-U213645	TC93139	5e-159	559
SGN-U213646	TC93139	0	842
SGN-U213648	TC93138	1e-97	357
SGN-U213649	TC102890	0	842
SGN-U213652	TC102890	0	1057
SGN-U213653	TC93452	0	2926
SGN-U213656	TC93636	0	1501
SGN-U213659	NP005800	0	888
SGN-U213660	CN216441	0	640
SGN-U213666	TC95068	0	1550
SGN-U213670	TC103059	0	1762
SGN-U213674	TC93610	0	1051
SGN-U213678	TC107348	0	942
SGN-U213680	BQ511134	0	868
SGN-U213684	TC103945	0	2361
SGN-U213686	TC93286	0	1251
SGN-U213688	CK262826	0	731
SGN-U213689	TC102590	0	735
SGN-U213691	TC104399	0	940
SGN-U213692	TC99079	0	969
SGN-U213693	TC103642	0	1368
SGN-U213694	TC104413	0	1239
SGN-U213696	TC93910	0	2012
SGN-U213697	CK719474	7e-127	452
SGN-U213698	TC93034	0	2212
SGN-U213699	TC103879	0	912
SGN-U213702	TC105850	3e-11	69.9
SGN-U213704	TC93613	0	924
SGN-U213705	TC93613	2e-54	212
SGN-U213706	TC103181	3e-94	345
SGN-U213707	TC103181	5e-163	573
SGN-U213709	TC102857	0	4042
SGN-U213711	AW096896	1e-163	575
SGN-U213712	TC93697	0	2841
SGN-U213714	TC92888	0	858
SGN-U213716	TC93174	0	1739
SGN-U213720	TC104991	0	1049
SGN-U213723	TC104314	0	2337
SGN-U213724	CN464893	0	632
SGN-U213725	TC105579	0	1265
SGN-U213726	TC102535	0	632
SGN-U213727	TC102535	0	1713
SGN-U213729	BE471777	0	716
SGN-U213731	TC92972	0	1429
SGN-U213732	CN463498	0	638
SGN-U213734	TC101699	7e-128	456
SGN-U213736	TC101699	0	1562
SGN-U213737	TC102844	0	2492
SGN-U213738	TC93236	0	1116
SGN-U213739	TC110561	0	973
SGN-U213740	TC103084	0	898
SGN-U213741	TC104341	0	1057
SGN-U213742	TC104380	0	1138
SGN-U213745	TC92692	0	652
SGN-U213746	TC93577	0	1110
SGN-U213748	CK863434	0	900
SGN-U213749	TC94239	0	2502
SGN-U213750	TC94239	1e-166	585
SGN-U213756	CK264972	0	1136
SGN-U213761	TC104667	0	2044
SGN-U213762	TC93587	0	2159
SGN-U213763	TC103501	0	1788
SGN-U213765	TC94509	0	1677
SGN-U213767	TC95223	0	1429
SGN-U213768	TC93203	0	1762
SGN-U213770	BQ511797	2e-22	107
SGN-U213772	BQ505868	5e-62	238
SGN-U213773	TC103739	0	940
SGN-U213775	TC103196	1e-108	392
SGN-U213776	TC103196	0	718
SGN-U213778	TC104883	0	2539
SGN-U213782	TC93846	0	967
SGN-U213783	TC105745	0	1469
SGN-U213784	TC102257	0	1784
SGN-U213785	NP423944	0	2430
SGN-U213786	NP423944	0	938
SGN-U213787	NP423944	0	801
SGN-U213789	NP423944	6e-135	480
SGN-U213790	CK263954	0	722
SGN-U213793	TC103319	0	638
SGN-U213794	TC102788	0	1699
SGN-U213801	TC92814	1e-46	186
SGN-U213802	CK853340	0	672
SGN-U213804	BG351388	0	872
SGN-U213805	TC106511	0	1733
SGN-U213806	TC104579	0	1816
SGN-U213807	TC104579	0	920
SGN-U213809	TC93135	0	1933
SGN-U213810	TC95760	0	1380
SGN-U213812	CK854036	0	712
SGN-U213813	TC102798	0	2325
SGN-U213814	TC95877	0	904
SGN-U213815	TC94989	0	1011
SGN-U213817	TC106003	0	741
SGN-U213820	TC104423	0	1197
SGN-U213822	TC94741	0	864
SGN-U213824	TC94741	0	987
SGN-U213825	TC94741	0	779
SGN-U213827	TC92988	8e-149	525
SGN-U213828	TC103335	0	1701
SGN-U213832	NP005739	0	2460
SGN-U213833	NP005739	0	1082
SGN-U213834	CN462115	0	642
SGN-U213835	TC93644	0	1322
SGN-U213836	TC93644	0	1439
SGN-U213837	TC98270	2e-82	305
SGN-U213839	TC98270	0	908
SGN-U213840	TC103591	0	1711
SGN-U213843	TC102443	0	848
SGN-U213846	TC104376	0	1507
SGN-U213848	CK862314	0	811
SGN-U213852	TC92501	0	1039
SGN-U213854	CK859903	0	963
SGN-U213856	TC103176	0	1348
SGN-U213859	TC93023	0	2401
SGN-U213861	TC111552	0	1112
SGN-U213862	TC103221	0	2488
SGN-U213868	TC93220	0	2444
SGN-U213869	TC93220	2e-70	264
SGN-U213870	NP182394	0	739
SGN-U213871	TC105616	0	902
SGN-U213872	TC93308	0	1671
SGN-U213874	TC104131	0	1189
SGN-U213876	TC104131	2e-176	618
SGN-U213877	TC92534	0	1802
SGN-U213879	BE921748	0	690
SGN-U213882	TC94289	7e-95	347
SGN-U213883	TC94289	2e-162	571
SGN-U213885	TC102700	0	1229
SGN-U213887	TC103525	0	1475
SGN-U213889	TC97243	0	2436
SGN-U213890	TC103257	0	1522
SGN-U213891	TC93151	0	1768
SGN-U213894	TC103686	1e-167	589
SGN-U213895	TC95764	2e-172	605
SGN-U213896	TC96839	0	729
SGN-U213897	TC111172	1e-76	285
SGN-U213898	TC111172	3e-57	222
SGN-U213899	TC103218	7e-62	238
SGN-U213900	TC111172	5e-45	180
SGN-U213904	TC111172	1e-58	226
SGN-U213905	TC97882	1e-38	159
SGN-U213907	TC93648	0	1003
SGN-U213908	TC104436	0	1883
SGN-U213912	TC93792	0	2603
SGN-U213913	TC102611	0	1348
SGN-U213916	TC93032	0	813
SGN-U213917	TC93164	0	1126
SGN-U213918	TC102949	0	1253
SGN-U213921	TC103486	0	662
SGN-U213926	TC92996	9e-143	505
SGN-U213927	TC107447	0	1080
SGN-U213929	CN515680	0	842
SGN-U213930	TC93586	0	1633
SGN-U213932	CK862584	0	726
SGN-U213933	TC102792	0	698
SGN-U213935	TC102343	0	783
SGN-U213942	TC104537	0	1281
SGN-U213944	CF802470	0	646
SGN-U213945	TC103280	0	2700
SGN-U213946	TC104867	1e-166	585
SGN-U213948	TC93213	0	916
SGN-U213952	TC93066	0	1626
SGN-U213956	TC92942	0	1637
SGN-U213958	BG351977	6e-61	234
SGN-U213960	BG351977	0	763
SGN-U213961	BG351977	0	850
SGN-U213967	TC103360	0	771
SGN-U213968	TC93609	5e-133	474
SGN-U213973	TC95167	0	700
SGN-U213977	TC100792	0	844
SGN-U213978	TC100792	0	1009
SGN-U213979	BG591080	0	928
SGN-U213981	TC93322	0	2468
SGN-U213983	TC103901	0	1673
SGN-U213986	TC93653	0	1053
SGN-U213988	TC93653	0	2298
SGN-U213990	TC103674	0	892
SGN-U213992	TC109033	0	991
SGN-U213993	TC109033	5e-151	533
SGN-U213994	TC102993	0	2613
SGN-U213998	TC102715	0	908
SGN-U214000	CK261535	0	1041
SGN-U214001	TC98826	0	1045
SGN-U214003	TC109513	0	1485
SGN-U214004	TC103961	0	2886
SGN-U214005	TC103961	5e-120	430
SGN-U214006	CK862063	0	1082
SGN-U214011	TC106568	0	924
SGN-U214014	TC103534	0	632
SGN-U214015	BI178139	0	722
SGN-U214017	TC102538	0	1181
SGN-U214018	TC102538	0	1324
SGN-U214020	TC104779	5e-132	470
SGN-U214021	TC104778	0	1205
SGN-U214024	CK854149	0	650
SGN-U214033	TC102811	2e-53	210
SGN-U214034	TC93749	0	680
SGN-U214036	TC107482	1e-39	163
SGN-U214039	TC107482	0	660
SGN-U214040	TC92924	0	1074
SGN-U214043	TC103293	0	1005
SGN-U214044	TC103292	0	2236
SGN-U214045	TC103194	0	1996
SGN-U214046	TC103194	0	896
SGN-U214049	TC106973	0	835
SGN-U214050	TC94174	0	1106
SGN-U214057	BI406067	0	646
SGN-U214058	TC93046	0	2676
SGN-U214060	TC102746	0	765
SGN-U214062	TC108416	0	920
SGN-U214063	CK278279	0	835
SGN-U214064	TC93063	0	2256
SGN-U214065	TC104421	0	2050
SGN-U214066	TC95697	0	2668
SGN-U214067	TC93140	0	2456
SGN-U214068	TC94281	0	2942
SGN-U214071	BQ511383	0	741
SGN-U214072	TC103848	0	1376
SGN-U214075	TC98581	1e-142	505
SGN-U214077	BQ047038	0	700
SGN-U214078	TC93453	0	890
SGN-U214081	TC94316	0	1013
SGN-U214082	TC99202	2e-64	246
SGN-U214084	TC104394	0	670
SGN-U214085	TC93251	0	3342
SGN-U214086	TC93251	1e-76	285
SGN-U214087	AY356245	6e-11	67.9
SGN-U214088	TC104109	0	1112
SGN-U214093	TC94804	0	856
SGN-U214094	BQ510145	0	852
SGN-U214095	TC103301	0	1350
SGN-U214097	TC103301	0	1189
SGN-U214098	TC103301	0	1893
SGN-U214099	TC103155	0	731
SGN-U214100	TC103155	0	1679
SGN-U214101	BQ047761	0	967
SGN-U214102	TC108792	0	1074
SGN-U214103	TC105341	0	751
SGN-U214105	TC105956	0	1348
SGN-U214106	TC95639	0	1921
SGN-U214107	BE341094	0	1235
SGN-U214108	TC102927	0	3023
SGN-U214112	TC102483	0	1013
SGN-U214114	TC104920	0	1622
SGN-U214117	BQ120114	0	839
SGN-U214118	TC107218	0	1405
SGN-U214119	CK718861	0	763
SGN-U214121	TC105128	0	1655
SGN-U214122	TC103375	0	2123
SGN-U214123	TC106705	0	676
SGN-U214124	BF154009	0	1132
SGN-U214126	TC93642	0	765
SGN-U214128	TC96719	0	743
SGN-U214130	TC104355	0	2270
SGN-U214131	TC102882	0	2403
SGN-U214132	TC94226	0	2222
SGN-U214133	TC95339	1e-16	87.7
SGN-U214138	NP005756	6e-138	490
SGN-U214140	TC105571	0	1209
SGN-U214145	TC106105	0	1201
SGN-U214146	TC101890	0	866
SGN-U214147	TC101890	0	1249
SGN-U214148	TC102672	0	785
SGN-U214149	TC103116	0	1118
SGN-U214150	TC94108	0	1078
SGN-U214151	TC93404	0	805
SGN-U214153	TC102625	0	3313
SGN-U214154	TC102562	0	1088
SGN-U214156	TC93959	0	773
SGN-U214157	TC92591	0	2882
SGN-U214158	TC92780	0	955
SGN-U214161	TC95721	0	1376
SGN-U214163	TC104615	0	2002
SGN-U214166	TC105274	0	2563
SGN-U214167	TC93467	0	3083
SGN-U214169	TC98945	6e-42	170
SGN-U214170	TC93260	0	868
SGN-U214171	TC93260	0	2204
SGN-U214173	TC102956	0	1493
SGN-U214174	TC103052	0	2652
SGN-U214175	TC110668	0	1814
SGN-U214178	TC107140	0	1437
SGN-U214182	CK863803	0	692
SGN-U214183	TC111438	1e-175	615
SGN-U214184	TC111438	4e-175	615
SGN-U214185	TC93332	0	2357
SGN-U214187	TC103483	0	1473
SGN-U214190	TC94107	0	694
SGN-U214192	TC94105	0	1731
SGN-U214193	TC94107	0	971
SGN-U214196	TC93899	0	4214
SGN-U214197	TC104563	0	2070
SGN-U214200	TC103479	0	1556
SGN-U214203	TC92812	3e-102	371
SGN-U214204	TC93930	0	1526
SGN-U214206	CK717952	0	724
SGN-U214207	TC104705	0	1608
SGN-U214208	TC102739	0	1251
SGN-U214209	TC102738	0	773
SGN-U214211	TC104607	0	1405
SGN-U214212	TC111001	0	722
SGN-U214213	TC111001	0	769
SGN-U214214	TC102849	0	688
SGN-U214215	TC94990	0	1199
SGN-U214217	TC94480	0	1705
SGN-U214225	TC105235	0	868
SGN-U214229	TC95683	0	954
SGN-U214230	TC95683	0	2422
SGN-U214231	TC102621	6e-18	91.7
SGN-U214232	TC102621	0	1124
SGN-U214233	TC96454	0	827
SGN-U214236	TC102880	7e-151	533
SGN-U214237	TC92978	0	1974
SGN-U214242	TC104356	0	1756
SGN-U214252	TC111485	0	1007
SGN-U214253	TC98422	2e-147	521
SGN-U214254	BG349977	0	648
SGN-U214255	BQ113384	0	680
SGN-U214257	TC93692	0	1457
SGN-U214258	TC95603	0	1106
SGN-U214259	TC102846	3e-97	355
SGN-U214260	BG601007	0	777
SGN-U214262	TC107776	0	1241
SGN-U214263	TC107776	0	724
SGN-U214264	TC106068	0	1132
SGN-U214265	TC95285	0	848
SGN-U214268	TC103607	0	666
SGN-U214270	TC95216	0	854
SGN-U214272	TC93630	0	985
SGN-U214273	TC93630	0	1965
SGN-U214274	TC102948	0	1822
SGN-U214277	TC104305	0	1035
SGN-U214279	TC107416	0	1637
SGN-U214282	TC104447	0	829
SGN-U214286	TC104596	6e-99	359
SGN-U214287	TC103214	0	4068
SGN-U214289	BG886490	4e-38	159
SGN-U214290	BG886490	8e-71	268
SGN-U214292	BG096313	9e-44	176
SGN-U214293	TC94384	0	928
SGN-U214298	TC102933	0	2839
SGN-U214303	TC96782	0	737
SGN-U214304	TC96782	2e-134	478
SGN-U214306	TC93143	0	708
SGN-U214312	TC94442	0	761
SGN-U214314	TC104636	0	2401
SGN-U214315	TC104636	0	640
SGN-U214316	TC102399	0	3031
SGN-U214318	TC94898	5e-175	613
SGN-U214319	TC94898	0	2428
SGN-U214320	TC103048	0	2234
SGN-U214321	TC103991	0	1695
SGN-U214327	TC103135	0	3073
SGN-U214332	TC93787	0	1306
SGN-U214334	TC93130	0	2551
SGN-U214335	TC103904	0	860
SGN-U214336	TC103904	0	3628
SGN-U214340	TC102749	0	2228
SGN-U214341	TC102616	0	2226
SGN-U214344	TC92904	0	1966
SGN-U214345	TC92904	0	1031
SGN-U214348	TC103892	0	743
SGN-U214351	TC102904	0	957
SGN-U214352	TC103906	0	2050
SGN-U214355	CN216795	0	1049
SGN-U214356	TC101688	1e-26	121
SGN-U214357	TC101688	9e-119	426
SGN-U214358	TC95471	0	1334
SGN-U214359	TC95471	0	668
SGN-U214360	TC95471	5e-104	377
SGN-U214364	TC107427	5e-06	50.1
SGN-U214367	TC95024	0	884
SGN-U214369	BQ517416	0	702
SGN-U214370	BQ517416	0	904
SGN-U214371	TC94198	0	1392
SGN-U214373	TC93399	0	1021
SGN-U214374	TC94903	0	640
SGN-U214377	TC93360	0	2478
SGN-U214380	TC103816	0	2847
SGN-U214381	TC103816	0	1178
SGN-U214382	TC94448	0	1134
SGN-U214383	TC93780	0	918
SGN-U214384	TC93780	0	797
SGN-U214388	TC93671	0	1493
SGN-U214389	TC104300	0	1179
SGN-U214390	TC94395	0	1608
SGN-U214393	CK252148	7e-24	111
SGN-U214397	TC93911	0	714
SGN-U214399	TC104438	0	656
SGN-U214402	TC94415	1e-98	359
SGN-U214403	TC94415	0	1140
SGN-U214405	TC92495	0	1836
SGN-U214406	TC103395	0	3717
SGN-U214408	TC97344	0	1233
SGN-U214410	TC103780	0	1499
SGN-U214418	TC94684	0	950
SGN-U214419	TC109072	2e-156	551
SGN-U214420	TC102916	0	2403
SGN-U214421	TC107957	0	640
SGN-U214424	TC103933	0	1172
SGN-U214426	TC93549	0	2407
SGN-U214427	TC92809	0	2484
SGN-U214428	TC102671	0	2936
SGN-U214429	TC95431	0	2117
SGN-U214430	TC100572	0	914
SGN-U214431	TC103104	0	3190
SGN-U214432	TC103104	0	1096
SGN-U214434	CN213230	0	1267
SGN-U214446	TC104820	0	729
SGN-U214448	TC104820	0	771
SGN-U214451	TC93317	0	870
SGN-U214453	TC103046	0	1473
SGN-U214455	TC94562	1e-151	535
SGN-U214456	TC105533	0	1748
SGN-U214457	TC97216	8e-162	569
SGN-U214458	TC92950	0	2232
SGN-U214459	TC94420	0	2270
SGN-U214460	TC105130	0	884
SGN-U214461	TC104113	0	2095
SGN-U214462	CK862542	0	672
SGN-U214463	TC96456	0	1580
SGN-U214464	TC96456	0	648
SGN-U214466	TC105228	3e-119	428
SGN-U214467	TC111053	0	1035
SGN-U214468	TC104015	0	2206
SGN-U214469	TC96283	1e-34	147
SGN-U214470	BQ514243	0	660
SGN-U214471	BQ514243	0	700
SGN-U214473	TC93900	0	1863
SGN-U214475	TC95383	0	1360
SGN-U214481	TC102832	0	1015
SGN-U214484	TC104081	0	975
SGN-U214486	TC104081	0	1467
SGN-U214487	TC102581	0	670
SGN-U214488	TC102550	0	1816
SGN-U214490	CK260966	0	662
SGN-U214491	CK260966	0	636
SGN-U214493	TC104897	0	1715
SGN-U214495	TC96279	0	1061
SGN-U214497	TC104227	4e-114	410
SGN-U214498	TC104226	0	632
SGN-U214499	TC102752	0	957
SGN-U214501	TC93377	0	1911
SGN-U214502	TC103332	0	2038
SGN-U214504	TC104911	1e-93	343
SGN-U214505	TC104911	1e-125	448
SGN-U214506	TC95140	2e-100	365
SGN-U214507	TC95140	0	2633
SGN-U214510	TC94133	1e-157	555
SGN-U214511	TC102390	2e-154	545
SGN-U214512	TC106305	0	1019
SGN-U214513	TC103086	0	1752
SGN-U214514	TC103086	3e-179	626
SGN-U214515	TC102676	0	2714
SGN-U214516	TC92590	0	1291
SGN-U214517	TC92590	0	676
SGN-U214521	TC103545	6e-38	157
SGN-U214522	TC93017	0	3378
SGN-U214523	TC93231	0	961
SGN-U214525	CK271729	0	1394
SGN-U214527	TC103651	0	1846
SGN-U214528	TC93429	0	2924
SGN-U214530	TC93429	0	1828
SGN-U214535	TC108188	6e-138	490
SGN-U214536	TC108188	8e-88	323
SGN-U214537	TC105251	0	674
SGN-U214538	TC101391	2e-13	77.8
SGN-U214539	BQ113545	9e-10	63.9
SGN-U214545	TC105084	0	668
SGN-U214549	CK851670	0	716
SGN-U214550	TC93614	0	1312
SGN-U214553	TC104214	0	2012
SGN-U214554	TC93939	0	1475
SGN-U214555	TC104822	0	912
SGN-U214556	TC103322	0	2462
SGN-U214558	TC102381	0	2192
SGN-U214560	TC94708	0	2070
SGN-U214561	TC106604	0	753
SGN-U214562	TC106762	0	1479
SGN-U214564	TC103447	0	2940
SGN-U214566	TC102137	0	1120
SGN-U214567	TC96519	0	1263
SGN-U214568	TC104953	0	1185
SGN-U214569	TC104953	0	819
SGN-U214570	TC103001	0	2292
SGN-U214572	TC93693	0	1061
SGN-U214573	TC103579	0	2161
SGN-U214574	TC93169	0	1574
SGN-U214575	TC94547	0	1072
SGN-U214577	TC98628	2e-33	145
SGN-U214582	TC93311	3e-129	460
SGN-U214583	TC103386	0	2922
SGN-U214592	TC95859	0	918
SGN-U214594	TC104655	0	1283
SGN-U214595	TC97146	0	1485
SGN-U214598	TC94614	0	1094
SGN-U214599	BQ517177	0	946
SGN-U214600	TC94185	0	2200
SGN-U214602	TC93402	0	1550
SGN-U214608	TC94558	0	2177
SGN-U214609	TC94293	0	662
SGN-U214610	TC110149	0	833
SGN-U214612	TC101917	0	1055
SGN-U214616	TC102791	0	2654
SGN-U214617	TC94561	0	1219
SGN-U214618	TC102675	0	900
SGN-U214619	TC102986	0	1812
SGN-U214620	TC105375	1e-141	502
SGN-U214621	TC93985	2e-109	394
SGN-U214622	TC93985	0	850
SGN-U214624	TC93588	0	835
SGN-U214626	BQ113307	0	757
SGN-U214628	TC102968	0	1735
SGN-U214629	TC107315	0	1215
SGN-U214631	TC97232	0	1001
SGN-U214633	TC101521	0	682
SGN-U214634	TC95081	0	1675
SGN-U214635	TC104412	0	2206
SGN-U214638	TC94860	0	2242
SGN-U214642	TC102820	0	2821
SGN-U214643	TC102820	3e-81	301
SGN-U214645	TC102465	2e-162	571
SGN-U214646	TC94272	2e-75	281
SGN-U214651	TC103055	8e-178	622
SGN-U214652	TC100959	3e-42	172
SGN-U214653	TC100959	2e-26	119
SGN-U214656	TC103891	0	1245
SGN-U214659	CK863142	0	950
SGN-U214663	TC104513	0	888
SGN-U214667	CN215855	0	884
SGN-U214668	TC104510	0	2034
SGN-U214669	TC109098	2e-178	624
SGN-U214671	TC109098	0	969
SGN-U214672	CK853448	1e-174	613
SGN-U214673	TC103082	0	1828
SGN-U214674	BQ515170	0	1072
SGN-U214676	TC96171	0	803
SGN-U214682	TC104639	0	1804
SGN-U214683	TC93731	0	2650
SGN-U214684	TC93731	0	827
SGN-U214686	TC94507	5e-166	583
SGN-U214687	CK275165	0	708
SGN-U214689	TC104281	0	749
SGN-U214694	TC106788	0	2882
SGN-U214698	TC104250	0	1693
SGN-U214700	TC93423	0	3491
SGN-U214702	TC96144	0	1875
SGN-U214703	TC94983	0	1467
SGN-U214706	TC102484	0	674
SGN-U214707	TC102727	2e-90	331
SGN-U214710	TC94354	7e-108	391
SGN-U214714	CN214467	3e-135	482
SGN-U214716	TC93622	0	1578
SGN-U214718	TC94079	0	1992
SGN-U214719	TC103679	0	2325
SGN-U214720	TC103679	0	906
SGN-U214722	TC105197	2e-143	507
SGN-U214729	TC103615	0	821
SGN-U214730	TC102976	0	2801
SGN-U214733	TC102888	0	1330
SGN-U214736	TC103536	0	2502
SGN-U214737	TC94956	0	892
SGN-U214740	TC104691	0	825
SGN-U214741	TC104691	0	654
SGN-U214743	BE922743	0	912
SGN-U214746	TC103705	0	954
SGN-U214750	TC94454	0	4121
SGN-U214755	TC103617	0	789
SGN-U214757	TC101769	0	1094
SGN-U214759	TC104406	0	1643
SGN-U214763	TC102996	0	1645
SGN-U214765	TC95858	0	1388
SGN-U214766	TC98387	2e-39	163
SGN-U214767	TC98387	0	866
SGN-U214769	TC106337	0	1251
SGN-U214770	TC106337	0	1057
SGN-U214773	TC109209	0	1326
SGN-U214774	TC103970	0	1374
SGN-U214775	TC92838	0	2849
SGN-U214776	TC104802	0	2601
SGN-U214777	TC108154	0	702
SGN-U214780	CK264979	0	852
SGN-U214782	TC95273	0	1227
SGN-U214783	TC104593	0	3045
SGN-U214784	TC104256	0	1477
SGN-U214787	TC103825	0	1659
SGN-U214792	BQ517173	0	652
SGN-U214793	TC102669	0	1869
SGN-U214795	TC97989	0	765
SGN-U214798	BF053675	0	878
SGN-U214799	BF053675	0	892
SGN-U214806	TC94085	0	1951
SGN-U214807	TC108054	0	1257
SGN-U214809	TC104545	0	811
SGN-U214810	TC94237	0	2105
SGN-U214811	TC94361	0	2335
SGN-U214812	TC104426	0	1108
SGN-U214813	TC96057	0	1491
SGN-U214814	TC103843	0	2262
SGN-U214815	TC94711	0	763
SGN-U214816	TC103690	0	2072
SGN-U214818	TC94103	0	1352
SGN-U214820	TC104041	0	1421
SGN-U214821	TC104041	0	1247
SGN-U214825	TC93765	0	2274
SGN-U214827	TC103542	0	3154
SGN-U214829	TC103232	0	1733
SGN-U214830	TC93386	0	1051
SGN-U214833	BG595017	0	646
SGN-U214839	TC92917	0	1130
SGN-U214840	TC108735	0	791
SGN-U214842	TC94970	0	1368
SGN-U214843	BE340179	0	718
SGN-U214846	TC94527	0	650
SGN-U214847	TC102651	0	2938
SGN-U214848	TC93860	0	3342
SGN-U214849	TC93375	0	2767
SGN-U214852	TC98121	0	912
SGN-U214853	CK258013	0	1292
SGN-U214854	TC105772	0	805
SGN-U214855	TC105772	1e-177	622
SGN-U214857	TC95067	0	1072
SGN-U214861	TC104522	0	1624
SGN-U214870	TC94410	0	1746
SGN-U214873	TC104528	0	1235
SGN-U214874	TC95797	0	2290
SGN-U214875	TC103428	0	1965
SGN-U214876	TC102478	0	3239
SGN-U214877	TC95604	8e-66	250
SGN-U214878	TC95604	2e-97	355
SGN-U214879	TC95604	0	842
SGN-U214880	TC96094	0	1332
SGN-U214882	TC93547	0	670
SGN-U214883	TC93547	0	989
SGN-U214884	CN514170	1e-175	615
SGN-U214885	BF187189	0	775
SGN-U214887	TC94921	0	2694
SGN-U214888	TC93448	0	4542
SGN-U214889	TC95741	0	975
SGN-U214890	TC104293	0	1289
SGN-U214891	TC92977	0	1737
SGN-U214894	TC93694	0	1877
SGN-U214895	TC97130	0	868
SGN-U214896	TC95032	0	2226
SGN-U214897	TC103678	0	755
SGN-U214898	TC103678	0	1590
SGN-U214899	TC106139	0	817
SGN-U214901	CK720009	0	805
SGN-U214902	TC95845	0	1411
SGN-U214904	CK852605	0	658
SGN-U214905	TC97167	2e-37	157
SGN-U214907	TC93252	0	771
SGN-U214908	TC93252	0	1235
SGN-U214912	TC95218	0	1980
SGN-U214913	TC104811	2e-81	301
SGN-U214915	TC104811	0	1189
SGN-U214916	TC94228	0	1154
SGN-U214919	TC93612	0	1998
SGN-U214920	TC104304	0	1812
SGN-U214922	TC103657	0	2775
SGN-U214924	TC94489	0	1606
SGN-U214927	TC96377	0	674
SGN-U214928	TC94021	0	1568
SGN-U214929	TC102560	0	2466
SGN-U214930	BG589270	0	692
SGN-U214931	TC105000	0	967
SGN-U214933	BQ045576	7e-171	599
SGN-U214935	TC92657	0	1509
SGN-U214941	TC110331	0	1178
SGN-U214943	TC102528	0	977
SGN-U214944	TC102528	0	1176
SGN-U214945	TC92500	0	2486
SGN-U214951	BG097904	9e-30	131
SGN-U214952	TC102756	0	3265
SGN-U214956	BI921044	0	1047
SGN-U214958	TC94858	0	1168
SGN-U214962	TC103174	0	2533
SGN-U214963	TC105153	7e-160	563
SGN-U214964	TC105153	0	1277
SGN-U214965	TC97851	3e-56	218
SGN-U214966	TC105153	4e-142	504
SGN-U214968	TC104939	2e-134	478
SGN-U214970	TC105421	0	1622
SGN-U214971	TC105421	0	1287
SGN-U214972	TC108743	0	1084
SGN-U214973	TC110060	3e-68	258
SGN-U214975	TC104298	0	1467
SGN-U214978	TC94599	0	1078
SGN-U214981	TC108992	9e-146	515
SGN-U214983	TC108992	0	1061
SGN-U214984	CK243943	3e-06	54
SGN-U214985	BI433298	0	777
SGN-U214986	TC95869	0	1394
SGN-U214987	TC105875	0	1283
SGN-U214988	TC93149	0	763
SGN-U214989	TC105531	0	833
SGN-U214990	TC93757	0	2226
SGN-U214991	CK246708	0	926
SGN-U214993	TC103671	8e-115	412
SGN-U214994	TC103073	0	3435
SGN-U214995	BQ506255	0	999
SGN-U214996	TC103588	0	1729
SGN-U214998	TC101145	0	793
SGN-U215001	TC92488	0	1933
SGN-U215002	TC104352	0	874
SGN-U215003	TC104053	0	769
SGN-U215006	BE341118	8e-91	333
SGN-U215009	TC104420	0	1298
SGN-U215010	TC104420	0	1445
SGN-U215012	BG887288	0	1207
SGN-U215015	CN214691	0	728
SGN-U215016	TC102767	0	2593
SGN-U215017	TC102372	0	1877
SGN-U215018	TC102449	0	983
SGN-U215019	TC102449	0	961
SGN-U215020	TC93732	0	2365
SGN-U215021	TC94984	0	1063
SGN-U215022	TC103851	0	3051
SGN-U215025	CK270271	0	977
SGN-U215026	TC103203	0	1538
SGN-U215029	TC105074	0	1536
SGN-U215032	TC104584	0	1168
SGN-U215033	TC104584	2e-138	492
SGN-U215034	TC103953	0	2472
SGN-U215038	TC92616	0	1411
SGN-U215039	TC95117	0	1402
SGN-U215040	TC106963	3e-81	301
SGN-U215042	TC102811	0	3172
SGN-U215043	TC108544	0	2171
SGN-U215045	TC94458	0	1661
SGN-U215046	TC94575	0	1885
SGN-U215049	TC107701	1e-168	593
SGN-U215050	TC94390	0	1267
SGN-U215051	TC103688	0	755
SGN-U215054	TC105723	0	731
SGN-U215055	BQ514940	0	634
SGN-U215058	TC107032	0	1070
SGN-U215059	BE921762	0	858
SGN-U215061	TC104500	0	1550
SGN-U215062	TC106484	0	658
SGN-U215065	TC104371	0	1277
SGN-U215067	TC109583	0	975
SGN-U215070	TC103404	0	3588
SGN-U215071	TC103804	0	3291
SGN-U215072	TC94159	0	2052
SGN-U215074	CN516754	0	807
SGN-U215075	CN215542	0	1265
SGN-U215076	TC107509	0	1164
SGN-U215080	TC96086	0	2016
SGN-U215082	TC94931	0	1659
SGN-U215083	CK274497	2e-09	65.9
SGN-U215085	TC93152	0	2210
SGN-U215086	TC104922	0	1100
SGN-U215087	TC95950	0	1015
SGN-U215088	TC105368	0	2192
SGN-U215089	TC96065	0	1100
SGN-U215090	TC102395	0	1045
SGN-U215091	CN214352	1e-11	71.9
SGN-U215092	TC92693	0	1193
SGN-U215098	BQ121150	1e-107	391
SGN-U215099	TC95696	3e-11	69.9
SGN-U215101	TC110883	2e-100	365
SGN-U215102	TC110883	4e-101	367
SGN-U215103	TC110460	0	1001
SGN-U215105	TC94173	0	3007
SGN-U215106	TC102852	0	1986
SGN-U215107	TC102852	0	726
SGN-U215109	TC95009	0	1120
SGN-U215111	TC103415	0	1574
SGN-U215113	TC103010	0	2468
SGN-U215114	TC104630	0	1104
SGN-U215116	TC97858	0	850
SGN-U215117	BQ117011	0	862
SGN-U215119	TC104292	0	1853
SGN-U215120	TC104212	0	2254
SGN-U215121	TC103716	0	1513
SGN-U215122	TC104649	0	1405
SGN-U215123	TC105862	0	977
SGN-U215124	TC103861	0	668
SGN-U215132	TC95415	0	1614
SGN-U215140	TC101200	0	827
SGN-U215141	TC92505	0	1312
SGN-U215143	TC94929	0	2321
SGN-U215144	TC93004	0	1324
SGN-U215146	TC108430	0	1425
SGN-U215147	TC103811	0	2424
SGN-U215148	TC104137	0	1723
SGN-U215149	TC103668	0	1007
SGN-U215150	TC107820	7e-177	618
SGN-U215151	TC104464	0	850
SGN-U215153	TC95048	0	1540
SGN-U215154	TC102511	0	1070
SGN-U215155	CN465601	0	1043
SGN-U215157	TC105675	0	747
SGN-U215158	TC102751	0	922
SGN-U215160	TC94364	0	2232
SGN-U215161	TC98945	2e-07	58
SGN-U215163	TC103550	0	1178
SGN-U215165	TC107807	1e-96	353
SGN-U215168	TC101216	1e-99	363
SGN-U215169	TC104034	0	1094
SGN-U215174	TC93365	7e-156	549
SGN-U215175	TC103308	0	805
SGN-U215176	TC103572	0	3293
SGN-U215177	TC95007	0	1495
SGN-U215180	TC103496	0	1863
SGN-U215181	TC94177	0	2119
SGN-U215182	TC103279	0	1015
SGN-U215184	TC102682	0	2633
SGN-U215186	TC92490	0	3217
SGN-U215187	TC93414	0	991
SGN-U215190	TC94175	0	4105
SGN-U215191	TC102495	0	1820
SGN-U215193	TC102670	0	1411
SGN-U215194	TC95958	0	1082
SGN-U215195	TC107353	0	1207
SGN-U215196	TC101258	0	874
SGN-U215197	TC99622	0	1237
SGN-U215202	TC97629	0	1957
SGN-U215203	BG097565	1e-32	141
SGN-U215204	CK851684	0	942
SGN-U215206	TC99927	0	805
SGN-U215210	CK250012	2e-116	418
SGN-U215211	CK250012	0	660
SGN-U215214	TC98865	3e-17	89.7
SGN-U215217	TC108569	0	807
SGN-U215223	TC105181	0	1838
SGN-U215226	TC110849	0	1011
SGN-U215228	TC106254	0	942
SGN-U215229	TC104981	0	831
SGN-U215231	BE342933	3e-11	69.9
SGN-U215232	TC103856	1e-21	103
SGN-U215234	TC94704	0	2547
SGN-U215240	BM405860	2e-34	145
SGN-U215242	TC95614	0	2070
SGN-U215243	TC103885	0	1076
SGN-U215245	TC95307	0	1624
SGN-U215247	CK862394	1e-124	446
SGN-U215254	TC103619	0	652
SGN-U215256	TC94549	0	1332
SGN-U215257	TC96122	0	1283
SGN-U215259	TC94434	3e-54	212
SGN-U215260	TC94434	1e-166	585
SGN-U215261	TC94434	0	874
SGN-U215262	TC110959	7e-26	117
SGN-U215264	TC110959	5e-102	371
SGN-U215265	TC103420	0	1820
SGN-U215269	TC94036	0	1935
SGN-U215271	TC95448	0	1001
SGN-U215277	TC104045	0	803
SGN-U215280	TC95849	0	975
SGN-U215281	TC109208	0	771
SGN-U215286	TC104013	2e-162	571
SGN-U215287	BQ115868	0	874
SGN-U215288	TC93259	0	811
SGN-U215290	TC93305	0	1516
SGN-U215291	TC96079	0	1063
SGN-U215295	TC94455	0	1041
SGN-U215297	TC92894	0	1281
SGN-U215299	TC105718	0	971
SGN-U215300	TC104083	0	716
SGN-U215301	BI433333	0	831
SGN-U215302	TC104083	7e-112	402
SGN-U215303	TC108010	0	1124
SGN-U215304	TC95618	0	860
SGN-U215311	TC104805	0	841
SGN-U215312	TC105843	0	1957
SGN-U215313	BM110436	0	852
SGN-U215314	TC94922	0	1203
SGN-U215317	CK861537	1e-31	137
SGN-U215319	TC105072	3e-68	258
SGN-U215320	TC105072	0	1780
SGN-U215321	TC93350	0	2014
SGN-U215324	TC104980	0	1459
SGN-U215325	TC104980	3e-96	351
SGN-U215326	TC103160	0	1310
SGN-U215327	TC109073	0	702
SGN-U215328	CK862375	0	793
SGN-U215329	CK862375	0	940
SGN-U215337	TC93736	0	1445
SGN-U215338	TC94119	0	1624
SGN-U215341	TC103963	0	1269
SGN-U215344	TC103692	0	841
SGN-U215345	TC105679	0	1118
SGN-U215346	TC97001	3e-72	272
SGN-U215348	TC105744	0	1023
SGN-U215349	TC103425	0	1239
SGN-U215353	BQ115555	4e-116	418
SGN-U215355	TC94234	0	2300
SGN-U215356	TC94234	2e-118	424
SGN-U215357	TC108727	0	912
SGN-U215359	CN214228	1e-143	509
SGN-U215360	TC94135	0	1861
SGN-U215361	TC103269	0	3213
SGN-U215363	CK861225	1e-66	254
SGN-U215365	TC108068	0	1156
SGN-U215366	BG098906	2e-16	87.7
SGN-U215368	TC106064	0	1136
SGN-U215369	CK256731	0	801
SGN-U215373	TC101474	0	1019
SGN-U215374	TC93703	0	632
SGN-U215376	TC106009	0	912
SGN-U215377	TC107684	0	876
SGN-U215378	TC104541	0	2426
SGN-U215379	TC101052	4e-175	613
SGN-U215381	TC104535	0	2676
SGN-U215382	TC96471	0	1461
SGN-U215384	TC107012	0	1094
SGN-U215385	TC92491	0	1594
SGN-U215386	TC108221	0	928
SGN-U215387	TC102887	6e-161	567
SGN-U215388	BQ512782	0	700
SGN-U215389	TC103541	0	2064
SGN-U215391	BQ506223	0	1415
SGN-U215393	TC93096	0	1431
SGN-U215402	TC105548	3e-133	474
SGN-U215406	TC94726	0	1744
SGN-U215407	TC103130	0	1497
SGN-U215408	BE340060	0	718
SGN-U215409	TC104308	0	1405
SGN-U215410	TC109198	2e-95	349
SGN-U215414	TC93132	0	1707
SGN-U215416	CK270729	0	1122
SGN-U215417	TC102911	0	963
SGN-U215418	TC102912	9e-159	559
SGN-U215419	TC96602	0	1558
SGN-U215423	TC94413	0	817
SGN-U215426	TC94870	0	678
SGN-U215427	TC93913	0	2145
SGN-U215428	TC96640	0	1134
SGN-U215429	TC96640	3e-109	394
SGN-U215430	TC95610	1e-172	605
SGN-U215431	TC95610	0	1996
SGN-U215435	TC101653	0	1237
SGN-U215436	TC101653	9e-158	555
SGN-U215438	TC93089	0	1388
SGN-U215439	TC92600	8e-109	392
SGN-U215442	TC102021	0	1029
SGN-U215443	TC105941	0	2327
SGN-U215444	TC104650	0	1197
SGN-U215446	BG886628	0	710
SGN-U215447	TC103251	0	1562
SGN-U215448	TC109211	3e-58	224
SGN-U215450	TC109211	6e-55	214
SGN-U215451	TC109211	1e-163	575
SGN-U215457	BQ112316	2e-157	555
SGN-U215458	TC103349	0	1554
SGN-U215465	TC104882	0	1110
SGN-U215466	TC103298	0	1865
SGN-U215467	TC108824	0	1185
SGN-U215468	TC104229	0	3029
SGN-U215469	BQ047402	0	1051
SGN-U215473	CK278663	0	1346
SGN-U215475	TC104599	3e-159	561
SGN-U215477	CN214689	0	811
SGN-U215479	BI405802	0	767
SGN-U215480	TC105295	0	1752
SGN-U215481	TC94411	0	3176
SGN-U215482	TC95794	0	874
SGN-U215488	TC104060	0	2633
SGN-U215489	TC95770	0	1029
SGN-U215491	TC98081	0	880
SGN-U215492	TC98081	0	839
SGN-U215495	TC102438	0	842
SGN-U215496	CK718773	0	670
SGN-U215498	CK265269	0	1183
SGN-U215499	TC94542	0	932
SGN-U215500	TC95129	0	773
SGN-U215504	TC101061	0	950
SGN-U215505	CK852469	0	864
SGN-U215509	TC92948	0	1239
SGN-U215512	TC99937	0	773
SGN-U215513	TC99937	0	745
SGN-U215514	BQ113866	2e-126	452
SGN-U215515	BQ113866	1e-126	452
SGN-U215516	TC103144	0	2383
SGN-U215517	TC99216	0	1429
SGN-U215518	TC98462	0	1191
SGN-U215524	TC97460	0	1945
SGN-U215525	CK860203	0	747
SGN-U215526	TC104116	0	1124
SGN-U215527	TC104154	0	1719
SGN-U215528	TC105265	0	991
SGN-U215529	TC105265	0	1023
SGN-U215530	TC102804	0	3483
SGN-U215532	TC96095	0	1162
SGN-U215533	TC94609	0	2529
SGN-U215534	TC104158	0	1025
SGN-U215535	BM110035	0	1245
SGN-U215540	TC96975	0	1580
SGN-U215542	TC96989	0	1744
SGN-U215544	TC103637	0	1580
SGN-U215545	BE341254	0	652
SGN-U215546	TC93803	0	1612
SGN-U215548	TC92997	0	1227
SGN-U215549	TC92997	0	1534
SGN-U215550	TC107981	0	783
SGN-U215551	TC104473	0	1100
SGN-U215552	TC104473	0	2329
SGN-U215554	TC105102	0	989
SGN-U215559	TC109383	5e-136	484
SGN-U215561	BG350593	1e-92	339
SGN-U215562	TC109383	0	777
SGN-U215564	CK265213	0	688
SGN-U215567	TC96215	0	1283
SGN-U215568	TC104173	0	1285
SGN-U215569	TC104172	0	1346
SGN-U215570	TC103822	0	1570
SGN-U215571	BQ116325	0	844
SGN-U215572	TC105640	0	3098
SGN-U215573	TC96042	0	1392
SGN-U215574	TC106711	0	714
SGN-U215575	TC103983	0	2666
SGN-U215577	TC105115	0	2413
SGN-U215578	TC96562	2e-123	442
SGN-U215579	TC102963	0	1681
SGN-U215580	TC95185	1e-132	472
SGN-U215581	TC95185	2e-150	531
SGN-U215584	TC100463	4e-135	480
SGN-U215587	TC109680	3e-149	527
SGN-U215590	CN214462	0	1011
SGN-U215591	TC94747	0	1725
SGN-U215592	CK270271	2e-19	97.6
SGN-U215593	TC104898	0	2807
SGN-U215595	TC94995	7e-156	549
SGN-U215599	TC103832	0	2173
SGN-U215601	TC110081	0	1019
SGN-U215602	TC104397	6e-18	91.7
SGN-U215608	TC104143	0	991
SGN-U215613	TC109279	0	957
SGN-U215614	BQ508376	2e-92	339
SGN-U215615	TC99306	6e-29	127
SGN-U215616	NP964988	2e-64	246
SGN-U215619	BQ505383	0	946
SGN-U215621	TC95396	0	1419
SGN-U215624	TC105665	0	1479
SGN-U215629	TC104895	0	926
SGN-U215635	TC99323	0	952
SGN-U215637	TC96453	0	2307
SGN-U215638	TC106267	0	785
SGN-U215639	TC97183	0	716
SGN-U215642	TC105166	0	1824
SGN-U215645	TC103653	0	1836
SGN-U215646	TC103653	0	999
SGN-U215649	TC94324	2e-114	412
SGN-U215652	TC94836	0	1277
SGN-U215653	TC103666	0	1961
SGN-U215654	TC95455	0	1080
SGN-U215655	TC104393	0	777
SGN-U215656	BG096474	0	801
SGN-U215657	BQ121752	0	1116
SGN-U215659	TC106231	3e-143	507
SGN-U215661	TC93974	2e-118	424
SGN-U215662	TC106231	0	781
SGN-U215663	TC94183	0	793
SGN-U215664	TC94183	0	3019
SGN-U215667	TC94163	6e-175	613
SGN-U215669	CK717752	7e-120	430
SGN-U215670	TC95021	0	1029
SGN-U215672	TC94563	0	1548
SGN-U215673	CK863565	0	1225
SGN-U215677	TC94977	0	1417
SGN-U215679	TC105065	0	700
SGN-U215680	TC105065	5e-155	547
SGN-U215681	TC111163	0	1049
SGN-U215683	TC99564	2e-09	63.9
SGN-U215685	TC106392	0	1304
SGN-U215686	TC93136	0	1974
SGN-U215687	TC105419	0	2048
SGN-U215688	BQ517006	2e-55	216
SGN-U215692	BQ119343	0	692
SGN-U215694	TC96671	0	1855
SGN-U215695	TC103722	0	640
SGN-U215701	TC96576	0	702
SGN-U215703	TC103785	0	1861
SGN-U215709	TC96186	0	1402
SGN-U215711	CN213566	0	835
SGN-U215712	TC94932	0	928
SGN-U215713	TC101906	1e-31	137
SGN-U215714	TC104391	0	1082
SGN-U215715	TC105466	0	971
SGN-U215716	TC103828	0	2333
SGN-U215717	TC103396	0	2803
SGN-U215721	TC96642	4e-151	533
SGN-U215724	TC104014	0	2278
SGN-U215729	TC103569	0	1273
SGN-U215730	BE919867	0	1049
SGN-U215731	TC103429	0	1140
SGN-U215732	TC93970	0	1072
SGN-U215733	TC94094	0	1082
SGN-U215735	TC104022	4e-133	474
SGN-U215739	TC109940	6e-52	204
SGN-U215744	TC95103	0	3449
SGN-U215746	TC93463	0	1041
SGN-U215749	TC97557	0	1552
SGN-U215751	BQ517483	0	767
SGN-U215752	TC94738	0	1750
SGN-U215753	CK256647	0	688
SGN-U215754	TC103486	0	1600
SGN-U215755	TC95040	0	1110
SGN-U215756	TC104301	0	1150
SGN-U215757	TC98734	2e-116	418
SGN-U215759	TC108236	4e-133	474
SGN-U215760	TC108236	0	1867
SGN-U215762	TC107909	0	1328
SGN-U215764	TC93495	0	1495
SGN-U215765	TC95799	0	1604
SGN-U215767	TC93200	0	1618
SGN-U215768	TC93805	0	660
SGN-U215770	TC107567	0	672
SGN-U215773	TC104274	0	1235
SGN-U215774	TC95340	0	2343
SGN-U215775	TC104419	0	714
SGN-U215776	TC103859	0	1394
SGN-U215777	TC94137	0	1269
SGN-U215780	TC103036	0	1074
SGN-U215782	TC93929	0	918
SGN-U215783	TC108108	0	983
SGN-U215784	TC104657	0	2416
SGN-U215785	TC102439	0	1039
SGN-U215789	TC103379	0	3283
SGN-U215790	TC92906	2e-170	599
SGN-U215791	TC92906	3e-20	99.6
SGN-U215792	TC96409	0	1320
SGN-U215793	TC96409	0	729
SGN-U215797	TC106932	0	983
SGN-U215798	BE340450	0	737
SGN-U215799	TC93783	0	1861
SGN-U215801	TC93708	0	2311
SGN-U215804	TC105650	0	1608
SGN-U215805	TC94581	0	1869
SGN-U215807	TC93197	0	2244
SGN-U215810	TC104175	0	1526
SGN-U215812	BG889256	0	858
SGN-U215813	TC95385	0	638
SGN-U215815	BM110358	0	771
SGN-U215817	BG350445	0	948
SGN-U215818	TC109862	1e-169	595
SGN-U215819	TC105349	0	1356
SGN-U215820	TC93867	0	1955
SGN-U215824	BE341091	0	817
SGN-U215826	BF187447	0	702
SGN-U215827	TC105842	0	1128
SGN-U215828	TC94259	0	2145
SGN-U215834	TC96316	0	819
SGN-U215837	TC94005	0	3523
SGN-U215838	TC105633	0	1457
SGN-U215839	TC105156	0	811
SGN-U215840	TC106379	0	1277
SGN-U215841	TC93873	8e-27	121
SGN-U215842	CK272880	0	878
SGN-U215843	TC94641	0	1883
SGN-U215845	TC106200	0	2062
SGN-U215848	TC94247	0	1049
SGN-U215849	TC104612	0	2894
SGN-U215850	CK256972	0	660
SGN-U215859	TC95693	0	2440
SGN-U215860	TC93530	0	1479
SGN-U215861	TC105975	1e-34	147
SGN-U215862	BE340947	0	686
SGN-U215863	TC98990	1e-179	628
SGN-U215864	TC103891	3e-170	597
SGN-U215866	TC98840	3e-91	335
SGN-U215867	TC98840	4e-28	125
SGN-U215870	TC96423	0	795
SGN-U215872	TC105982	1e-10	67.9
SGN-U215873	BQ115503	0	670
SGN-U215874	TC99171	0	662
SGN-U215875	BE471804	0	708
SGN-U215877	CN463801	0	670
SGN-U215878	TC100801	5e-170	597
SGN-U215880	TC104275	0	1524
SGN-U215881	CK864315	0	769
SGN-U215883	TC94986	0	1735
SGN-U215884	TC108145	0	676
SGN-U215885	TC108145	0	1762
SGN-U215886	TC104153	0	1461
SGN-U215888	TC93893	0	1574
SGN-U215894	TC95544	0	916
SGN-U215896	TC105584	0	1376
SGN-U215897	TC99516	6e-31	135
SGN-U215898	TC99516	3e-57	222
SGN-U215902	TC93347	0	1675
SGN-U215906	TC105486	0	1806
SGN-U215907	TC94264	0	1279
SGN-U215908	BE922065	0	666
SGN-U215914	TC95752	0	1637
SGN-U215915	TC93763	0	2785
SGN-U215916	TC105204	0	753
SGN-U215917	TC103219	0	1859
SGN-U215918	TC109308	6e-11	67.9
SGN-U215919	TC109308	1e-10	67.9
SGN-U215923	TC102646	0	1166
SGN-U215925	TC96448	2e-142	505
SGN-U215926	CK720063	0	688
SGN-U215927	TC110685	4e-154	543
SGN-U215928	CK270206	0	632
SGN-U215934	TC105110	0	1185
SGN-U215936	TC94752	0	842
SGN-U215938	TC96616	0	2771
SGN-U215940	BQ516198	0	874
SGN-U215941	TC94208	0	660
SGN-U215942	TC98827	3e-133	474
SGN-U215943	CK276230	0	940
SGN-U215944	TC104071	0	1655
SGN-U215945	TC95722	0	1241
SGN-U215947	TC101083	0	1191
SGN-U215950	TC95709	4e-173	607
SGN-U215951	TC109928	0	755
SGN-U215952	TC104646	0	1885
SGN-U215955	TC93921	0	1225
SGN-U215958	TC94587	0	1433
SGN-U215960	CK261030	0	981
SGN-U215962	TC111235	0	1170
SGN-U215963	TC96584	0	1731
SGN-U215964	TC94874	0	979
SGN-U215965	TC102623	0	2672
SGN-U215968	TC109848	5e-154	543
SGN-U215970	TC106132	2e-151	535
SGN-U215971	BM112753	0	1096
SGN-U215972	TC94425	0	2208
SGN-U215975	TC102204	0	644
SGN-U215976	TC102204	0	1516
SGN-U215977	TC93696	0	2076
SGN-U215979	CK716954	0	938
SGN-U215983	TC94772	0	1039
SGN-U215985	TC94965	0	1132
SGN-U215986	TC107210	1e-160	565
SGN-U215988	CK262983	0	864
SGN-U215989	TC93419	0	1443
SGN-U215992	TC107972	2e-169	595
SGN-U215993	TC107972	0	1281
SGN-U215995	TC110906	0	908
SGN-U215996	TC95923	0	2282
SGN-U215997	TC103051	0	2375
SGN-U215998	TC105918	0	1711
SGN-U215999	TC95154	0	739
SGN-U216001	TC92549	2e-66	252
SGN-U216002	TC100846	0	3600
SGN-U216003	TC95472	0	1324
SGN-U216005	BI431409	0	716
SGN-U216007	TC105802	0	1217
SGN-U216012	TC104543	0	1227
SGN-U216013	TC93518	0	1739
SGN-U216016	TC93806	0	2676
SGN-U216017	TC95120	2e-149	527
SGN-U216018	CK266805	0	785
SGN-U216020	TC101818	5e-10	65.9
SGN-U216022	TC94877	0	1132
SGN-U216023	TC103286	0	1752
SGN-U216024	TC104621	0	3749
SGN-U216025	TC97513	0	1382
SGN-U216027	TC106659	2e-144	511
SGN-U216028	TC95761	2e-141	502
SGN-U216029	TC104065	0	1804
SGN-U216031	TC97654	0	872
SGN-U216033	TC93940	0	1011
SGN-U216034	TC93940	0	918
SGN-U216035	TC93941	0	662
SGN-U216037	CN216755	4e-102	371
SGN-U216038	TC97330	0	957
SGN-U216039	CN214321	0	704
SGN-U216041	TC104342	2e-177	620
SGN-U216042	BQ510591	0	1112
SGN-U216044	TC105865	0	646
SGN-U216046	TC106165	0	1386
SGN-U216047	TC103635	0	2117
SGN-U216048	CK250179	4e-127	454
SGN-U216051	TC96666	0	1114
SGN-U216052	TC103407	0	2018
SGN-U216054	TC93506	0	1269
SGN-U216055	TC103680	0	1725
SGN-U216058	TC94924	1e-89	329
SGN-U216061	TC102287	4e-114	410
SGN-U216063	TC105476	0	1885
SGN-U216064	CK277056	0	1160
SGN-U216066	TC102700	1e-58	226
SGN-U216067	TC95749	0	2048
SGN-U216070	CN212366	0	728
SGN-U216072	TC105056	0	1285
SGN-U216073	TC110606	0	1049
SGN-U216074	TC93914	0	2355
SGN-U216075	CK719614	0	632
SGN-U216076	CK245804	0	718
SGN-U216081	TC108880	0	674
SGN-U216083	TC109251	2e-97	355
SGN-U216084	TC103824	0	1078
SGN-U216085	TC105297	0	1766
SGN-U216086	TC93501	0	1871
SGN-U216089	BQ504657	0	755
SGN-U216090	TC103217	0	2710
SGN-U216091	TC95912	0	1798
SGN-U216092	TC103152	0	2494
SGN-U216094	TC95711	0	1620
SGN-U216096	TC93720	4e-96	351
SGN-U216097	TC93719	0	2028
SGN-U216099	TC92897	0	884
SGN-U216101	TC103962	0	2890
SGN-U216103	TC107288	0	981
SGN-U216104	CK263005	0	769
SGN-U216105	TC96129	0	1774
SGN-U216110	TC96691	0	938
SGN-U216111	TC108987	3e-167	587
SGN-U216112	CK863578	0	916
SGN-U216115	TC94540	3e-109	394
SGN-U216118	CN464207	1e-111	402
SGN-U216120	TC108542	1e-146	519
SGN-U216121	TC103239	0	2839
SGN-U216124	TC95229	9e-109	392
SGN-U216129	CF802496	1e-05	50.1
SGN-U216131	TC96039	1e-119	428
SGN-U216132	TC96039	6e-118	424
SGN-U216137	BQ117693	0	874
SGN-U216138	TC105859	0	997
SGN-U216139	TC105858	0	1449
SGN-U216140	TC103499	0	954
SGN-U216141	TC111025	0	908
SGN-U216142	TC95238	7e-71	268
SGN-U216144	TC106627	0	670
SGN-U216145	TC106627	0	1830
SGN-U216146	TC108572	5e-176	617
SGN-U216147	CN212344	0	833
SGN-U216150	TC105106	0	1402
SGN-U216154	AJ487398	8e-150	529
SGN-U216166	TC107939	4e-163	573
SGN-U216167	TC94945	0	1249
SGN-U216169	BE341775	0	696
SGN-U216170	TC94556	0	2018
SGN-U216177	TC95428	0	2450
SGN-U216180	TC102910	0	1435
SGN-U216182	TC104246	0	1840
SGN-U216183	CK256024	0	823
SGN-U216184	TC104725	0	1681
SGN-U216185	AW907008	0	831
SGN-U216186	TC96277	0	1848
SGN-U216189	TC96402	0	882
SGN-U216191	TC99209	1e-121	436
SGN-U216192	TC97940	0	950
SGN-U216193	TC94082	0	1168
SGN-U216196	TC97277	0	1594
SGN-U216197	TC97277	4e-58	224
SGN-U216198	TC96106	0	1451
SGN-U216200	TC104040	0	2597
SGN-U216202	TC94895	0	2254
SGN-U216203	CK860811	2e-149	527
SGN-U216204	CK860811	4e-176	617
SGN-U216205	TC105370	0	751
SGN-U216210	TC99214	0	1281
SGN-U216212	BI436182	0	729
SGN-U216213	TC97146	6e-56	218
SGN-U216215	TC103755	0	1485
SGN-U216216	TC94189	0	1156
SGN-U216217	TC96418	0	2113
SGN-U216218	TC100668	1e-20	101
SGN-U216219	TC109024	0	1092
SGN-U216220	TC103286	0	1507
SGN-U216221	BQ509640	0	682
SGN-U216222	BQ509640	2e-144	511
SGN-U216230	TC94512	0	1378
SGN-U216231	TC94451	0	1645
SGN-U216232	TC94451	3e-103	375
SGN-U216236	TC93158	0	2460
SGN-U216239	TC93862	0	1112
SGN-U216240	TC93862	0	839
SGN-U216241	TC111354	0	1344
SGN-U216245	TC106397	0	1179
SGN-U216247	TC99137	2e-173	609
SGN-U216250	CK863026	0	973
SGN-U216251	TC108344	2e-11	69.9
SGN-U216252	TC102659	0	2244
SGN-U216253	TC104106	0	1066
[truncated: 4,148 more rows]
