# Supplementary material for: Derivation of species-specific hybridization-like knowledge out of cross-species hybridization results
Source: BMC Genomics. 2006 May 8;7:110. doi: 10.1186/1471-2164-7-110 (PMC1482311; doi:10.1186/1471-2164-7-110)
Supplement: Additional File 2 — System Expression Matrix (SEM). A list of clone pairs of the potato microarray spotted clones, each paired with a tomato microarray spotted clone (be noted that this clone pairing for SEM based on matching the clones associated unigenes). Each pair record contains: a tomato SGN clone ID, a tomato SGN unigene ID, a potato TIGR clone ID, a potato TIGR Concensus (TC) ID, E-value and bit-score of) of the two unigenes homology blast match, the tomato clone-unigene association type (i.e., 2 for chimeric or 1 for non-chimeric), and the infected:non-infected ratios of each of the biological replicate for the PP and the PT experiments; an Excel file. [file 1471-2164-7-110-S2.xls]

## Sheet: SEM
ID	Systemic ID	Tomato clone ID	Tomato unigene ID	Potato clone ID	Potato unigene ID	E_value	bit score	Number of tomato clone associated unigenes	pp_05a	pp_05b	pp_10a	pp_10b	pt_05a	pt_05b	pt_10a	pt_10b
1	SGN-C172619_STMDP38	SGN-C172619	SGN-U227073	STMDP38	TC97621	0.059	38.2	1	0.639504	1.84854	0.758397	1.04452	1.55023	0.970958	0.908787	1.08451
2	SGN-C172620_STMDZ39	SGN-C172620	SGN-U215498	STMDZ39	TC96781	2e-22	107	1	0.757808	0.714836	1.55513	0.800108	1.05828	0.605989	1.54701	1.45089
3	SGN-C172620_STMIO78	SGN-C172620	SGN-U215498	STMIO78	TC107153	0	954	1	1.27174	0.630934	1.7662	1.22429	1.05828	0.605989	1.54701	1.45089
4	SGN-C172621_STMCH10	SGN-C172621	SGN-U212825	STMCH10	TC102281	0	2724	1	0.954599	0.154331	0.328906	2.52448	1.18057	0.812601	0.466216	0.993
5	SGN-C172621_STMEW15	SGN-C172621	SGN-U212825	STMEW15	TC103656	9e-06	52	1	1.21098	1.27116	0.841703	1.47931	1.18057	0.812601	0.466216	0.993
6	SGN-C172621_STMGO95	SGN-C172621	SGN-U212825	STMGO95	TC102282	0	634	1	0.921005	0.373863	0.677019	1.1159	1.18057	0.812601	0.466216	0.993
7	SGN-C172622_STMCD83	SGN-C172622	SGN-U214071	STMCD83	TC99691	0.0007	46.1	1	0.918547	0.333126	1.39467	5.57325	1.04894	0.955204	1.05854	0.749664
8	SGN-C172622_STMDM31	SGN-C172622	SGN-U214071	STMDM31	TC106798	0.044	40.1	1	1.01296	1.60929	1.39501	0.99911	1.04894	0.955204	1.05854	0.749664
9	SGN-C172622_STMEL62	SGN-C172622	SGN-U214071	STMEL62	TC95227	0.044	40.1	1	1.08186	0.982293	1.02424	0.908585	1.04894	0.955204	1.05854	0.749664
10	SGN-C172622_STMGL05	SGN-C172622	SGN-U214071	STMGL05	TC95911	0.011	42.1	1	0.994758	0.792785	1.11111	1.39187	1.04894	0.955204	1.05854	0.749664
11	SGN-C172622_STMGY66	SGN-C172622	SGN-U214071	STMGY66	TC105608	0.044	40.1	1	0.913813	0.861314	1.16054	0.844398	1.04894	0.955204	1.05854	0.749664
12	SGN-C172622_STMHR20	SGN-C172622	SGN-U214071	STMHR20	TC106475	0	1191	1	0.784067	1.47005	0.584806	1.04004	1.04894	0.955204	1.05854	0.749664
13	SGN-C172622_STMHZ09	SGN-C172622	SGN-U214071	STMHZ09	TC99679	0.011	42.1	1	1.32752	1.04545	1.00093	0.742653	1.04894	0.955204	1.05854	0.749664
14	SGN-C172622_STMHZ55	SGN-C172622	SGN-U214071	STMHZ55	TC94600	0.0007	46.1	1	1.27577	0.958795	0.682393	1.42208	1.04894	0.955204	1.05854	0.749664
15	SGN-C172622_STMIB64	SGN-C172622	SGN-U214071	STMIB64	TC110449	0.003	44.1	1	1.06958	1.72552	1.20397	0.703002	1.04894	0.955204	1.05854	0.749664
16	SGN-C172622_STMIF20	SGN-C172622	SGN-U214071	STMIF20	TC106979	8e-50	198	1	0.603535	1.64085	0.731768	0.892774	1.04894	0.955204	1.05854	0.749664
17	SGN-C172622_STMJK76	SGN-C172622	SGN-U214071	STMJK76	TC100983	0.044	40.1	1	1.22284	1.02996	0.638018	0.741935	1.04894	0.955204	1.05854	0.749664
18	SGN-C172623_STMHH26	SGN-C172623	SGN-U217371	STMHH26	TC95873	1e-16	87.7	1	0.881162	0.751685	0.715989	1.38479	0.716667	0.596563	0.764405	0.708671
19	SGN-C172624_STMDH25	SGN-C172624	SGN-U213118	STMDH25	TC92647	0	712	2	0.69389	0.631891	0.578153	0.672812	0.794369	0.840483	0.743982	0.510006
21	SGN-C172624_STMDU85	SGN-C172624	SGN-U213119	STMDU85	TC92648	0	1794	2	0.740924	1.01617	0.675396	0.646617	0.794369	0.840483	0.743982	0.510006
22	SGN-C172624_STMEG79	SGN-C172624	SGN-U213118	STMEG79	TC92646	8e-106	383	2	0.806483	1.01501	0.692954	0.380455	0.794369	0.840483	0.743982	0.510006
24	SGN-C172625_STMCB56	SGN-C172625	SGN-U225512	STMCB56	TC102181	0	1007	1	0.631509	1.1114	1.01247	0.954864	0.701383	1.48393	1.04209	0.921633
25	SGN-C172625_STMCG27	SGN-C172625	SGN-U225512	STMCG27	TC102179	0	638	1	0.701913	1.03721	1.60084	0.816152	0.701383	1.48393	1.04209	0.921633
26	SGN-C172625_STMCP20	SGN-C172625	SGN-U225512	STMCP20	TC102180	2e-175	617	1	0.626911	1.90046	0.730123	0.874133	0.701383	1.48393	1.04209	0.921633
27	SGN-C172625_STMCQ45	SGN-C172625	SGN-U225512	STMCQ45	TC102184	4e-173	609	1	0.728235	1.15478	1.29263	0.583673	0.701383	1.48393	1.04209	0.921633
28	SGN-C172625_STMEB10	SGN-C172625	SGN-U225512	STMEB10	TC94290	2e-122	440	1	0.969917	1.10194	0.717494	0.950761	0.701383	1.48393	1.04209	0.921633
29	SGN-C172625_STMEK92	SGN-C172625	SGN-U225512	STMEK92	TC108093	5e-160	565	1	0.738532	2.25926	0.643293	1.15278	0.701383	1.48393	1.04209	0.921633
30	SGN-C172625_STMIR27	SGN-C172625	SGN-U225512	STMIR27	TC102183	1e-179	630	1	1.23259	1.31382	1.26294	0.854782	0.701383	1.48393	1.04209	0.921633
31	SGN-C172625_STMIY44	SGN-C172625	SGN-U225512	STMIY44	TC97822	6e-24	113	1	1.09518	2.60945	0.911765	1.2368	0.701383	1.48393	1.04209	0.921633
32	SGN-C172625_STMJG96	SGN-C172625	SGN-U225512	STMJG96	TC98485	4e-25	117	1	0.949942	0.513514	1.62742	0.746781	0.701383	1.48393	1.04209	0.921633
33	SGN-C172626_STMHI28	SGN-C172626	SGN-U219443	STMHI28	TC99307	0.092	38.2	2	1.07195	0.850534	0.961353	0.96802	0.595921	0.746244	0.894351	0.882643
34	SGN-C172628_STMDH44	SGN-C172628	SGN-U213639	STMDH44	TC109174	0.0005	46.1	1	0.617076	1.01975	1.66052	1.60052	1.08733	0.836933	0.799185	0.953933
35	SGN-C172628_STMES93	SGN-C172628	SGN-U213639	STMES93	TC104648	5e-07	56	1	1.1458	0.776876	1.01387	0.91133	1.08733	0.836933	0.799185	0.953933
36	SGN-C172629_STMEL35	SGN-C172629	SGN-U214293	STMEL35	TC94384	0	928	1	0.700287	0.394584	0.780442	2.23367	0.93314	0.729073	0.932904	1.03537
37	SGN-C172631_STMCQ60	SGN-C172631	SGN-U216906	STMCQ60	TC103346	0.097	38.2	1	0.853578	0.449643	1.68923	1.51668	0.873339	1.41602	1.05839	0.562543
38	SGN-C172631_STMED49	SGN-C172631	SGN-U216906	STMED49	TC105010	7e-18	91.7	1	0.788146	0.91196	0.521632	0.601806	0.873339	1.41602	1.05839	0.562543
39	SGN-C172631_STMIA74	SGN-C172631	SGN-U216906	STMIA74	TC97095	0	1471	1	0.882046	2.06684	1.0093	0.537409	0.873339	1.41602	1.05839	0.562543
40	SGN-C172632_STMCQ60	SGN-C172632	SGN-U216906	STMCQ60	TC103346	0.097	38.2	1	0.853578	0.449643	1.68923	1.51668	0.822936	1.15247	0.846753	0.969521
41	SGN-C172632_STMED49	SGN-C172632	SGN-U216906	STMED49	TC105010	7e-18	91.7	1	0.788146	0.91196	0.521632	0.601806	0.822936	1.15247	0.846753	0.969521
42	SGN-C172632_STMIA74	SGN-C172632	SGN-U216906	STMIA74	TC97095	0	1471	1	0.882046	2.06684	1.0093	0.537409	0.822936	1.15247	0.846753	0.969521
43	SGN-C172634_STMJB09	SGN-C172634	SGN-U215688	STMJB09	TC111263	3e-08	60	1	1.25339	1.57831	0.657167	0.68262	0.879163	1.019	1.18364	0.821809
44	SGN-C172636_STMCQ26	SGN-C172636	SGN-U215080	STMCQ26	TC93918	0.042	40.1	2	0.793529	0.52921	0.930754	1.22126	0.706801	1.11965	0.805755	0.930745
45	SGN-C172636_STMGB93	SGN-C172636	SGN-U215080	STMGB93	TC96086	0	2016	2	0.447684	0.786834	0.867787	1.39235	0.706801	1.11965	0.805755	0.930745
46	SGN-C172636_STMGC39	SGN-C172636	SGN-U215080	STMGC39	TC111260	4e-05	50.1	2	0.782828	0.507807	1.87153	2.50512	0.706801	1.11965	0.805755	0.930745
47	SGN-C172639_STMCY55	SGN-C172639	SGN-U213571	STMCY55	TC93051	0	1675	2	0.848533	0.950803	0.654521	1.01718	1.00433	0.805556	0.665441	0.751688
49	SGN-C172639_STMDU72	SGN-C172639	SGN-U213571	STMDU72	TC93053	0	971	2	0.978386	0.233868	1.60088	0.563405	1.00433	0.805556	0.665441	0.751688
51	SGN-C172639_STMEO76	SGN-C172639	SGN-U213571	STMEO76	TC102999	0.081	38.2	2	0.843972	1.19351	1.50056	1.84308	1.00433	0.805556	0.665441	0.751688
52	SGN-C172639_STMEV69	SGN-C172639	SGN-U213572	STMEV69	TC93052	3e-124	444	2	1.20615	1.14052	0.824906	1.14033	1.00433	0.805556	0.665441	0.751688
53	SGN-C172640_STMEO27	SGN-C172640	SGN-U218139	STMEO27	TC102756	0.084	38.2	2	0.928042	0.990807	0.726613	1.43704	1.29717	0.984536	1.23538	1.09046
54	SGN-C172640_STMHY52	SGN-C172640	SGN-U218139	STMHY52	TC102172	0.001	44.1	2	0.496359	1.48393	0.330652	0.776215	1.29717	0.984536	1.23538	1.09046
55	SGN-C172640_STMIZ76	SGN-C172640	SGN-U218139	STMIZ76	TC104515	2e-08	60	2	1.72289	1.65517	0.92053	1.00873	1.29717	0.984536	1.23538	1.09046
56	SGN-C172640_STMJK07	SGN-C172640	SGN-U218139	STMJK07	TC105046	2e-12	73.8	2	0.90051	0.977401	0.29979	0.880435	1.29717	0.984536	1.23538	1.09046
57	SGN-C172641_STMGF83	SGN-C172641	SGN-U225287	STMGF83	TC107422	7e-106	383	1	0.647014	0.397217	1.77198	0.725275	0.797778	1.00513	0.949087	0.891599
58	SGN-C172642_STMJM84	SGN-C172642	SGN-U220554	STMJM84	TC99524	0.014	40.1	2	1.08448	0.804706	0.983673	0.970772	0.813576	1.08511	1.42087	0.723553
59	SGN-C172644_STMCY55	SGN-C172644	SGN-U215098	STMCY55	TC93051	0.043	40.1	1	0.848533	0.950803	0.654521	1.01718	1.01014	1.05223	0.88187	1.20796
60	SGN-C172645_STMEW93	SGN-C172645	SGN-U215774	STMEW93	TC95340	0	2343	1	1.01573	1.03579	0.862687	1.30373	1.48931	0.749596	0.867354	1.06009
61	SGN-C172646_STMDR08	SGN-C172646	SGN-U224937	STMDR08	TC108354	0	781	2	1.06621	2.08095	0.596745	0.975439	1.1223	0.795708	0.958904	0.899845
62	SGN-C172648_STMGZ14	SGN-C172648	SGN-U213538	STMGZ14	TC109082	0.083	38.2	1	1.02432	2.47962	0.706653	1.7643	0.927374	0.74639	3.4015	0.731732
63	SGN-C172648_STMIQ15	SGN-C172648	SGN-U213538	STMIQ15	TC93463	2e-05	50.1	1	1.25328	1.4146	1.10754	1.02313	0.927374	0.74639	3.4015	0.731732
64	SGN-C172648_STMJA13	SGN-C172648	SGN-U213538	STMJA13	TC97152	0	1267	1	0.729258	2.41446	1.54139	0.780619	0.927374	0.74639	3.4015	0.731732
65	SGN-C172648_STMJP36	SGN-C172648	SGN-U213538	STMJP36	TC100045	0.083	38.2	1	1.53972	0.703575	1.7151	0.92845	0.927374	0.74639	3.4015	0.731732
66	SGN-C172649_STMGC68	SGN-C172649	SGN-U224247	STMGC68	TC105386	7e-67	254	1	0.915721	1.34621	1.45578	1.83143	0.783505	1.02297	1.47978	1.41925
67	SGN-C172650_STMCF27	SGN-C172650	SGN-U213573	STMCF27	TC94104	3e-162	571	1	0.772342	0.653652	1.46605	1.47395	0.537843	0.678571	0.769882	1.07118
68	SGN-C172650_STMCK10	SGN-C172650	SGN-U213573	STMCK10	TC93497	0	2196	1	0.836663	0.334525	0.742477	1.31355	0.537843	0.678571	0.769882	1.07118
69	SGN-C172654_STMEO60	SGN-C172654	SGN-U219494	STMEO60	TC92903	0.015	40.1	2	1.15579	0.415627	0.914756	1.18507	1.40115	0.958853	1.23562	1.10119
70	SGN-C172655_STMHZ50	SGN-C172655	SGN-U214399	STMHZ50	TC104109	8e-36	151	1	0.95738	1.08257	0.585448	0.402373	1.00443	0.878788	0.771992	0.683453
71	SGN-C172655_STMIC60	SGN-C172655	SGN-U214399	STMIC60	TC95848	0	1283	1	1.0426	0.901338	0.657799	0.603252	1.00443	0.878788	0.771992	0.683453
72	SGN-C172660_STMCB59	SGN-C172660	SGN-U216419	STMCB59	TC103072	0	1019	2	0.960928	0.583414	1.16099	1.29899	1.08707	0.888968	0.726002	0.902904
74	SGN-C172662_STMCA91	SGN-C172662	SGN-U213158	STMCA91	TC104056	0	848	2	0.913642	1.63776	0.597416	0.706877	1.19602	0.793239	0.764889	1.02877
75	SGN-C172662_STMCB55	SGN-C172662	SGN-U213158	STMCB55	TC92726	0	2218	2	0.780488	1.04106	0.642508	0.994295	1.19602	0.793239	0.764889	1.02877
76	SGN-C172662_STMCH67	SGN-C172662	SGN-U213158	STMCH67	TC92642	0.03	40.1	2	0.589744	2.51643	0.793415	0.575576	1.19602	0.793239	0.764889	1.02877
77	SGN-C172663_STMCD54	SGN-C172663	SGN-U212824	STMCD54	TC92544	0	2185	1	0.763736	0.461902	0.577419	0.501448	1.07544	0.623009	0.551617	0.7049
78	SGN-C172663_STMCQ94	SGN-C172663	SGN-U212824	STMCQ94	TC92484	0	1229	1	0.449125	0.319031	0.894694	0.646853	1.07544	0.623009	0.551617	0.7049
79	SGN-C172663_STMDI88	SGN-C172663	SGN-U212824	STMDI88	TC92485	7e-65	248	1	1.23241	1.0483	0.535799	0.646168	1.07544	0.623009	0.551617	0.7049
80	SGN-C172663_STMES39	SGN-C172663	SGN-U212824	STMES39	TC92868	2e-77	289	1	0.924949	1.20354	0.478545	0.866197	1.07544	0.623009	0.551617	0.7049
81	SGN-C172663_STMGN77	SGN-C172663	SGN-U212824	STMGN77	TC92528	0	938	1	0.72508	0.536532	0.515695	0.652824	1.07544	0.623009	0.551617	0.7049
82	SGN-C172663_STMGS62	SGN-C172663	SGN-U212824	STMGS62	TC92539	0	924	1	0.503448	1.22269	0.392857	0.698557	1.07544	0.623009	0.551617	0.7049
83	SGN-C172664_STMCP17	SGN-C172664	SGN-U213324	STMCP17	TC102384	0.007	42.1	1	1.1823	0.360228	3.37882	1.68009	1.12476	0.905677	0.827085	0.86375
84	SGN-C172664_STMEF42	SGN-C172664	SGN-U213324	STMEF42	TC96203	0.007	42.1	1	1.31392	1.28952	2.26005	1.73333	1.12476	0.905677	0.827085	0.86375
85	SGN-C172664_STMEG89	SGN-C172664	SGN-U213324	STMEG89	TC92491	3e-05	50.1	1	1.18436	0.655729	1.82656	1.33838	1.12476	0.905677	0.827085	0.86375
86	SGN-C172664_STMEZ89	SGN-C172664	SGN-U213324	STMEZ89	TC102871	0.002	44.1	1	1.10594	0.632624	2.79453	2.67096	1.12476	0.905677	0.827085	0.86375
87	SGN-C172664_STMFB48	SGN-C172664	SGN-U213324	STMFB48	TC102878	0.007	42.1	1	1.85714	0.709379	3.52955	0.915254	1.12476	0.905677	0.827085	0.86375
88	SGN-C172664_STMHA29	SGN-C172664	SGN-U213324	STMHA29	TC108769	7e-09	61.9	1	1.02782	0.657847	0.881289	0.884304	1.12476	0.905677	0.827085	0.86375
89	SGN-C172664_STMHI79	SGN-C172664	SGN-U213324	STMHI79	TC93947	1e-29	131	1	0.985626	1.07392	0.413263	0.921659	1.12476	0.905677	0.827085	0.86375
90	SGN-C172664_STMHW44	SGN-C172664	SGN-U213324	STMHW44	TC95465	1e-10	67.9	1	0.574127	0.501544	0.875399	1.37576	1.12476	0.905677	0.827085	0.86375
91	SGN-C172664_STMHW72	SGN-C172664	SGN-U213324	STMHW72	TC105280	1e-56	220	1	0.605161	0.339089	0.518219	1	1.12476	0.905677	0.827085	0.86375
92	SGN-C172664_STMIA92	SGN-C172664	SGN-U213324	STMIA92	TC98322	1e-07	58	1	0.385253	0.889688	0.24408	1.16883	1.12476	0.905677	0.827085	0.86375
93	SGN-C172664_STMIB43	SGN-C172664	SGN-U213324	STMIB43	TC97661	0.0001	48.1	1	0.369697	2.33128	0.671417	1.09048	1.12476	0.905677	0.827085	0.86375
94	SGN-C172664_STMIF42	SGN-C172664	SGN-U213324	STMIF42	TC97075	3e-20	99.6	1	0.44341	0.389978	0.570839	0.79902	1.12476	0.905677	0.827085	0.86375
95	SGN-C172664_STMIY25	SGN-C172664	SGN-U213324	STMIY25	TC102870	7e-06	52	1	1.42724	1.61493	1.32103	0.283626	1.12476	0.905677	0.827085	0.86375
96	SGN-C172664_STMJI15	SGN-C172664	SGN-U213324	STMJI15	TC108941	0.0001	48.1	1	0.5536	1.18832	0.251453	0.866109	1.12476	0.905677	0.827085	0.86375
97	SGN-C172664_STMJI61	SGN-C172664	SGN-U213324	STMJI61	TC93370	0.027	40.1	1	0.881111	2.40852	1.18769	1.32653	1.12476	0.905677	0.827085	0.86375
98	SGN-C172664_STMJN18	SGN-C172664	SGN-U213324	STMJN18	TC96652	5e-10	65.9	1	0.867841	0.289883	0.914851	0.466	1.12476	0.905677	0.827085	0.86375
99	SGN-C172665_STMCI41	SGN-C172665	SGN-U212785	STMCI41	TC93375	0.0008	46.1	1	1.73388	0.56231	1.1448	0.995238	0.877451	1.18916	1.11392	0.96536
100	SGN-C172665_STMEK24	SGN-C172665	SGN-U212785	STMEK24	TC95637	0.051	40.1	1	0.837058	0.431968	2.74494	1.05593	0.877451	1.18916	1.11392	0.96536
101	SGN-C172665_STMGG46	SGN-C172665	SGN-U212785	STMGG46	TC102275	0	948	1	1.11129	0.755987	1.19062	1.55766	0.877451	1.18916	1.11392	0.96536
102	SGN-C172665_STMHV50	SGN-C172665	SGN-U212785	STMHV50	TC96328	7e-23	109	1	0.862205	1.12559	0.93117	0.901296	0.877451	1.18916	1.11392	0.96536
103	SGN-C172665_STMJK87	SGN-C172665	SGN-U212785	STMJK87	TC102276	0	1001	1	0.989717	1.54103	1.01889	1.18259	0.877451	1.18916	1.11392	0.96536
104	SGN-C172666_STMED73	SGN-C172666	SGN-U212882	STMED73	TC94375	0	761	1	1.40423	1.11301	0.729888	0.837283	0.749164	1.14857	1.09778	0.783254
105	SGN-C172666_STMEO91	SGN-C172666	SGN-U212882	STMEO91	TC93267	4e-07	56	1	0.773535	1.49721	0.176618	0.784652	0.749164	1.14857	1.09778	0.783254
106	SGN-C172666_STMEY20	SGN-C172666	SGN-U212882	STMEY20	TC103567	3e-17	89.7	1	0.602665	1.69112	0.867879	0.409884	0.749164	1.14857	1.09778	0.783254
107	SGN-C172666_STMIN77	SGN-C172666	SGN-U212882	STMIN77	TC102296	1e-152	539	1	1.44695	1.0773	1.39055	0.470896	0.749164	1.14857	1.09778	0.783254
108	SGN-C172666_STMIU49	SGN-C172666	SGN-U212882	STMIU49	TC102293	0	942	1	1.14957	1.08889	0.714695	0.705515	0.749164	1.14857	1.09778	0.783254
109	SGN-C172666_STMIX82	SGN-C172666	SGN-U212882	STMIX82	TC107056	7e-157	553	1	1.24762	1.75725	0.731925	0.640972	0.749164	1.14857	1.09778	0.783254
110	SGN-C172666_STMJD93	SGN-C172666	SGN-U212882	STMJD93	TC93268	7e-06	52	1	0.962227	2.25	0.149075	1.00898	0.749164	1.14857	1.09778	0.783254
111	SGN-C172667_STMEW22	SGN-C172667	SGN-U217875	STMEW22	TC103380	0	1176	1	1.13898	0.786585	0.729958	1.48793	1.51824	0.87253	0.748513	0.879121
112	SGN-C172667_STMGE33	SGN-C172667	SGN-U217875	STMGE33	TC108162	0.001	44.1	1	1.2073	0.69969	2.01812	2.65423	1.51824	0.87253	0.748513	0.879121
113	SGN-C172667_STMHH82	SGN-C172667	SGN-U217875	STMHH82	TC95758	0.0002	46.1	1	1.13603	1.13485	0.790043	0.597744	1.51824	0.87253	0.748513	0.879121
114	SGN-C172667_STMIM38	SGN-C172667	SGN-U217875	STMIM38	TC94347	0.004	42.1	1	1.32	1.04497	1.24129	1.67961	1.51824	0.87253	0.748513	0.879121
115	SGN-C172668_STMFB44	SGN-C172668	SGN-U213451	STMFB44	TC102845	0	785	1	0.96182	1.82839	1.59422	0.92817	1.20253	1.35703	1.34844	0.975582
116	SGN-C172668_STMFB93	SGN-C172668	SGN-U213451	STMFB93	TC102846	0	1005	1	1.24624	1.45633	1.65	1.06899	1.20253	1.35703	1.34844	0.975582
117	SGN-C172671_STMHJ36	SGN-C172671	SGN-U215561	STMHJ36	TC106388	0.003	42.1	2	1.61473	0.829988	1.08333	0.943902	1.22352	0.869183	0.896341	1.01687
119	SGN-C172671_STMHN64	SGN-C172671	SGN-U215561	STMHN64	TC108474	0.054	38.2	2	1.59484	1.20938	1.16941	1.1952	1.22352	0.869183	0.896341	1.01687
120	SGN-C172671_STMIU57	SGN-C172671	SGN-U215561	STMIU57	TC104573	0.003	42.1	2	2.44778	1.29566	1.72626	0.762295	1.22352	0.869183	0.896341	1.01687
122	SGN-C172675_STMEF42	SGN-C172675	SGN-U215231	STMEF42	TC96203	0.092	38.2	1	1.31392	1.28952	2.26005	1.73333	2.25032	0.733732	1.37714	0.653808
123	SGN-C172675_STMEG89	SGN-C172675	SGN-U215231	STMEG89	TC92491	1e-10	67.9	1	1.18436	0.655729	1.82656	1.33838	2.25032	0.733732	1.37714	0.653808
124	SGN-C172675_STMFB48	SGN-C172675	SGN-U215231	STMFB48	TC102878	0.006	42.1	1	1.85714	0.709379	3.52955	0.915254	2.25032	0.733732	1.37714	0.653808
125	SGN-C172675_STMGJ89	SGN-C172675	SGN-U215231	STMGJ89	TC102364	2e-08	60	1	1.27192	0.529923	1.32982	0.832258	2.25032	0.733732	1.37714	0.653808
126	SGN-C172675_STMHA29	SGN-C172675	SGN-U215231	STMHA29	TC108769	2e-06	54	1	1.02782	0.657847	0.881289	0.884304	2.25032	0.733732	1.37714	0.653808
127	SGN-C172675_STMHW44	SGN-C172675	SGN-U215231	STMHW44	TC95465	0.023	40.1	1	0.574127	0.501544	0.875399	1.37576	2.25032	0.733732	1.37714	0.653808
128	SGN-C172675_STMHW72	SGN-C172675	SGN-U215231	STMHW72	TC105280	0.001	44.1	1	0.605161	0.339089	0.518219	1	2.25032	0.733732	1.37714	0.653808
129	SGN-C172675_STMHZ60	SGN-C172675	SGN-U215231	STMHZ60	TC102365	1e-10	67.9	1	0.929371	0.439137	0.681227	0.385485	2.25032	0.733732	1.37714	0.653808
130	SGN-C172675_STMIR86	SGN-C172675	SGN-U215231	STMIR86	TC104356	0.001	44.1	1	0.959918	2.79599	1.15404	1.89121	2.25032	0.733732	1.37714	0.653808
131	SGN-C172675_STMIY25	SGN-C172675	SGN-U215231	STMIY25	TC102870	2e-06	54	1	1.42724	1.61493	1.32103	0.283626	2.25032	0.733732	1.37714	0.653808
132	SGN-C172675_STMJI15	SGN-C172675	SGN-U215231	STMJI15	TC108941	0.023	40.1	1	0.5536	1.18832	0.251453	0.866109	2.25032	0.733732	1.37714	0.653808
133	SGN-C172676_STMDM80	SGN-C172676	SGN-U213653	STMDM80	TC93452	0	2926	1	0.603919	0.773484	0.839401	0.730634	0.89159	1.27629	0.876973	0.984203
134	SGN-C172676_STMHH18	SGN-C172676	SGN-U213653	STMHH18	TC108667	2e-34	147	1	0.889937	0.673114	1.38567	0.896747	0.89159	1.27629	0.876973	0.984203
135	SGN-C172676_STMJA78	SGN-C172676	SGN-U213653	STMJA78	TC108071	2e-22	107	1	0.624273	0.588235	1.1746	0.688039	0.89159	1.27629	0.876973	0.984203
136	SGN-C172677_STMCD54	SGN-C172677	SGN-U212955	STMCD54	TC92544	1e-69	264	1	0.763736	0.461902	0.577419	0.501448	1.13274	0.861589	0.550043	0.63092
137	SGN-C172677_STMCQ94	SGN-C172677	SGN-U212955	STMCQ94	TC92484	2e-62	240	1	0.449125	0.319031	0.894694	0.646853	1.13274	0.861589	0.550043	0.63092
138	SGN-C172677_STMDI88	SGN-C172677	SGN-U212955	STMDI88	TC92485	0	1491	1	1.23241	1.0483	0.535799	0.646168	1.13274	0.861589	0.550043	0.63092
139	SGN-C172677_STMEL44	SGN-C172677	SGN-U212955	STMEL44	TC93849	0.008	42.1	1	0.545098	1.01712	1.05448	1.2	1.13274	0.861589	0.550043	0.63092
140	SGN-C172677_STMES39	SGN-C172677	SGN-U212955	STMES39	TC92868	0	2561	1	0.924949	1.20354	0.478545	0.866197	1.13274	0.861589	0.550043	0.63092
141	SGN-C172677_STMGN77	SGN-C172677	SGN-U212955	STMGN77	TC92528	1e-63	244	1	0.72508	0.536532	0.515695	0.652824	1.13274	0.861589	0.550043	0.63092
142	SGN-C172677_STMGS62	SGN-C172677	SGN-U212955	STMGS62	TC92539	1e-63	244	1	0.503448	1.22269	0.392857	0.698557	1.13274	0.861589	0.550043	0.63092
143	SGN-C172678_STMHX78	SGN-C172678	SGN-U217320	STMHX78	TC111507	1e-09	63.9	2	2.07048	0.980818	1.55446	0.373391	1.31448	0.922695	0.927257	0.972465
144	SGN-C172678_STMIU75	SGN-C172678	SGN-U217320	STMIU75	TC111254	0	650	2	1.95504	1.65363	1.19971	1.31791	1.31448	0.922695	0.927257	0.972465
145	SGN-C172679_STMCE94	SGN-C172679	SGN-U212622	STMCE94	TC92623	0.0001	48.1	1	0.716667	0.49494	1.24943	1.17425	1.09168	0.841561	0.755836	1.20175
146	SGN-C172679_STMDM24	SGN-C172679	SGN-U212622	STMDM24	TC103216	0.002	44.1	1	0.954128	0.340437	3.03127	0.596954	1.09168	0.841561	0.755836	1.20175
147	SGN-C172679_STMDT67	SGN-C172679	SGN-U212622	STMDT67	TC92714	0	842	1	0.87687	1.55354	0.934652	2.09559	1.09168	0.841561	0.755836	1.20175
148	SGN-C172679_STMGI57	SGN-C172679	SGN-U212622	STMGI57	TC92627	6e-07	56	1	0.99403	0.825969	0.593881	0.644144	1.09168	0.841561	0.755836	1.20175
149	SGN-C172679_STMGX32	SGN-C172679	SGN-U212622	STMGX32	TC109042	4e-08	60	1	1.67018	0.95122	0.458664	0.680683	1.09168	0.841561	0.755836	1.20175
150	SGN-C172679_STMHW42	SGN-C172679	SGN-U212622	STMHW42	TC92720	4e-119	428	1	1.39838	1.25818	1.62184	1.24545	1.09168	0.841561	0.755836	1.20175
151	SGN-C172679_STMIW62	SGN-C172679	SGN-U212622	STMIW62	TC92718	6e-124	444	1	1.0327	2.96712	0.710441	2.05941	1.09168	0.841561	0.755836	1.20175
152	SGN-C172679_STMJB60	SGN-C172679	SGN-U212622	STMJB60	TC92716	8e-102	371	1	1.40553	0.918594	1.42633	0.865031	1.09168	0.841561	0.755836	1.20175
153	SGN-C172683_STMCL70	SGN-C172683	SGN-U215859	STMCL70	TC95987	0	912	1	0.577041	0.746185	1.39016	1.42731	0.786243	0.713223	0.990758	0.735025
154	SGN-C172685_STMDR34	SGN-C172685	SGN-U213461	STMDR34	TC102975	4e-68	258	2	0.999374	0.57881	0.698611	1.71866	1.06404	0.771827	0.704703	1.01435
155	SGN-C172685_STMGH64	SGN-C172685	SGN-U220701	STMGH64	TC99395	0.028	40.1	2	0.884704	0.765073	1.14941	1.49204	1.06404	0.771827	0.704703	1.01435
156	SGN-C172685_STMIQ80	SGN-C172685	SGN-U213461	STMIQ80	TC102974	2e-08	60	2	1.52473	1.27003	0.722714	1.02829	1.06404	0.771827	0.704703	1.01435
157	SGN-C172686_STMFB68	SGN-C172686	SGN-U213968	STMFB68	TC97738	7e-12	71.9	1	2.12708	1.15838	1.98162	0.739422	1.35279	1.15048	1.34375	1.00446
158	SGN-C172686_STMHS75	SGN-C172686	SGN-U213968	STMHS75	TC95995	0.095	38.2	1	0.913715	1.35619	0.522007	1.19588	1.35279	1.15048	1.34375	1.00446
159	SGN-C172686_STMID14	SGN-C172686	SGN-U213968	STMID14	TC97343	0.095	38.2	1	1.13641	1.22173	0.405461	0.991961	1.35279	1.15048	1.34375	1.00446
160	SGN-C172687_STMFB68	SGN-C172687	SGN-U213968	STMFB68	TC97738	7e-12	71.9	1	2.12708	1.15838	1.98162	0.739422	1.01922	0.970243	0.977896	0.854866
161	SGN-C172687_STMHS75	SGN-C172687	SGN-U213968	STMHS75	TC95995	0.095	38.2	1	0.913715	1.35619	0.522007	1.19588	1.01922	0.970243	0.977896	0.854866
162	SGN-C172687_STMID14	SGN-C172687	SGN-U213968	STMID14	TC97343	0.095	38.2	1	1.13641	1.22173	0.405461	0.991961	1.01922	0.970243	0.977896	0.854866
163	SGN-C172689_STMDQ60	SGN-C172689	SGN-U218068	STMDQ60	TC95074	0.027	40.1	1	1.19713	0.526464	1.13018	0.831933	0.419106	0.875123	0.364371	0.712488
164	SGN-C172689_STMIJ01	SGN-C172689	SGN-U218068	STMIJ01	TC95011	0	1869	1	0.456779	1.61707	0.309091	0.5573	0.419106	0.875123	0.364371	0.712488
165	SGN-C172689_STMIT75	SGN-C172689	SGN-U218068	STMIT75	TC95221	0	698	1	0.875918	1.43478	1.02768	0.720588	0.419106	0.875123	0.364371	0.712488
166	SGN-C172690_STMEP31	SGN-C172690	SGN-U217979	STMEP31	TC97948	4e-166	583	1	1.0038	0.956386	0.784483	0.724436	0.770217	1.05092	0.962245	1.30489
167	SGN-C172693_STMDT23	SGN-C172693	SGN-U216663	STMDT23	TC103322	0.091	38.2	1	0.753309	0.418878	1.55164	1.26151	3.38773	0.81812	2.83716	3.79516
168	SGN-C172693_STMIR17	SGN-C172693	SGN-U216663	STMIR17	TC98828	2e-06	54	1	2.59859	0.756135	4.30278	4.04176	3.38773	0.81812	2.83716	3.79516
169	SGN-C172694_STMDR08	SGN-C172694	SGN-U224937	STMDR08	TC108354	0	781	2	1.06621	2.08095	0.596745	0.975439	0.958	0.71885	1.01779	0.918773
170	SGN-C172697_STMEF42	SGN-C172697	SGN-U215231	STMEF42	TC96203	0.092	38.2	1	1.31392	1.28952	2.26005	1.73333	0.882477	1.01812	1.16733	1.07188
171	SGN-C172697_STMEG89	SGN-C172697	SGN-U215231	STMEG89	TC92491	1e-10	67.9	1	1.18436	0.655729	1.82656	1.33838	0.882477	1.01812	1.16733	1.07188
172	SGN-C172697_STMFB48	SGN-C172697	SGN-U215231	STMFB48	TC102878	0.006	42.1	1	1.85714	0.709379	3.52955	0.915254	0.882477	1.01812	1.16733	1.07188
173	SGN-C172697_STMGJ89	SGN-C172697	SGN-U215231	STMGJ89	TC102364	2e-08	60	1	1.27192	0.529923	1.32982	0.832258	0.882477	1.01812	1.16733	1.07188
174	SGN-C172697_STMHA29	SGN-C172697	SGN-U215231	STMHA29	TC108769	2e-06	54	1	1.02782	0.657847	0.881289	0.884304	0.882477	1.01812	1.16733	1.07188
175	SGN-C172697_STMHW44	SGN-C172697	SGN-U215231	STMHW44	TC95465	0.023	40.1	1	0.574127	0.501544	0.875399	1.37576	0.882477	1.01812	1.16733	1.07188
176	SGN-C172697_STMHW72	SGN-C172697	SGN-U215231	STMHW72	TC105280	0.001	44.1	1	0.605161	0.339089	0.518219	1	0.882477	1.01812	1.16733	1.07188
177	SGN-C172697_STMHZ60	SGN-C172697	SGN-U215231	STMHZ60	TC102365	1e-10	67.9	1	0.929371	0.439137	0.681227	0.385485	0.882477	1.01812	1.16733	1.07188
178	SGN-C172697_STMIR86	SGN-C172697	SGN-U215231	STMIR86	TC104356	0.001	44.1	1	0.959918	2.79599	1.15404	1.89121	0.882477	1.01812	1.16733	1.07188
179	SGN-C172697_STMIY25	SGN-C172697	SGN-U215231	STMIY25	TC102870	2e-06	54	1	1.42724	1.61493	1.32103	0.283626	0.882477	1.01812	1.16733	1.07188
180	SGN-C172697_STMJI15	SGN-C172697	SGN-U215231	STMJI15	TC108941	0.023	40.1	1	0.5536	1.18832	0.251453	0.866109	0.882477	1.01812	1.16733	1.07188
181	SGN-C172699_STMCK07	SGN-C172699	SGN-U220571	STMCK07	TC95036	2e-10	65.9	2	0.7597	1.30286	0.841561	1.06028	1.39683	0.978422	1.31076	1.07452
182	SGN-C172699_STMCU30	SGN-C172699	SGN-U220571	STMCU30	TC106927	5e-05	48.1	2	0.799072	0.77103	1.95004	3.53555	1.39683	0.978422	1.31076	1.07452
183	SGN-C172699_STMGA04	SGN-C172699	SGN-U220571	STMGA04	TC100901	1e-42	172	2	1.05706	0.313599	1.18992	2.5378	1.39683	0.978422	1.31076	1.07452
184	SGN-C172699_STMGF95	SGN-C172699	SGN-U220571	STMGF95	TC109295	0.013	40.1	2	0.436438	0.567046	1.09408	0.618858	1.39683	0.978422	1.31076	1.07452
185	SGN-C172699_STMGX70	SGN-C172699	SGN-U220571	STMGX70	TC107266	3e-28	125	2	1.99115	1.85159	1.53473	3.06022	1.39683	0.978422	1.31076	1.07452
186	SGN-C172699_STMHN94	SGN-C172699	SGN-U220571	STMHN94	TC95626	9e-07	54	2	0.756804	1.01988	0.609566	0.928678	1.39683	0.978422	1.31076	1.07452
187	SGN-C172699_STMIF10	SGN-C172699	SGN-U220571	STMIF10	TC107786	4e-157	553	2	1.39446	0.976724	0.907152	1.04829	1.39683	0.978422	1.31076	1.07452
189	SGN-C172700_STMIR50	SGN-C172700	SGN-U217509	STMIR50	TC107197	0.028	40.1	1	0.742654	1.27339	0.630782	0.596791	1.04251	1.0565	0.802311	0.806071
190	SGN-C172700_STMJI44	SGN-C172700	SGN-U217509	STMJI44	TC101716	0.028	40.1	1	1.20599	2.8997	0.695709	1.54316	1.04251	1.0565	0.802311	0.806071
191	SGN-C172701_STMDQ38	SGN-C172701	SGN-U213607	STMDQ38	TC105914	0.088	38.2	1	0.832941	1.72294	0.696781	1.33553	1.17956	1.05726	0.874074	0.877366
192	SGN-C172701_STMEP08	SGN-C172701	SGN-U213607	STMEP08	TC99748	0.088	38.2	1	0.941413	1.33805	1.33403	1.2397	1.17956	1.05726	0.874074	0.877366
193	SGN-C172701_STMHI39	SGN-C172701	SGN-U213607	STMHI39	TC104741	0.022	40.1	1	1.97764	2.83784	1.38643	2.3102	1.17956	1.05726	0.874074	0.877366
194	SGN-C172701_STMJF11	SGN-C172701	SGN-U213607	STMJF11	TC96262	0.0004	46.1	1	1.34752	1.11967	0.894189	0.704682	1.17956	1.05726	0.874074	0.877366
195	SGN-C172702_STMGM51	SGN-C172702	SGN-U220359	STMGM51	TC95594	0.08	38.2	2	1.03933	1.49242	0.917954	1.32877	0.722456	0.895143	1.00343	1.11586
196	SGN-C172702_STMJL05	SGN-C172702	SGN-U220359	STMJL05	TC99432	0.08	38.2	2	1.04172	0.713311	0.844828	1.07175	0.722456	0.895143	1.00343	1.11586
197	SGN-C172707_STMDT71	SGN-C172707	SGN-U217646	STMDT71	TC96060	0	955	1	0.73945	0.331438	1.02773	1.17708	1.08898	1.01047	0.790518	0.915524
198	SGN-C172710_STMCA91	SGN-C172710	SGN-U213157	STMCA91	TC104056	6e-14	77.8	2	0.913642	1.63776	0.597416	0.706877	0.823579	0.921239	1.41611	1.18135
200	SGN-C172710_STMCB55	SGN-C172710	SGN-U213157	STMCB55	TC92726	9e-87	319	2	0.780488	1.04106	0.642508	0.994295	0.823579	0.921239	1.41611	1.18135
202	SGN-C172710_STMCH67	SGN-C172710	SGN-U213158	STMCH67	TC92642	0.03	40.1	2	0.589744	2.51643	0.793415	0.575576	0.823579	0.921239	1.41611	1.18135
203	SGN-C172711_STMDC62	SGN-C172711	SGN-U216074	STMDC62	TC93914	0	2355	1	0.593773	0.942065	0.705219	0.983945	0.459529	0.641975	0.903004	0.874427
204	SGN-C172713_STMCI41	SGN-C172713	SGN-U212785	STMCI41	TC93375	0.0008	46.1	1	1.73388	0.56231	1.1448	0.995238	1.15878	0.920273	1.16691	1.43301
205	SGN-C172713_STMEK24	SGN-C172713	SGN-U212785	STMEK24	TC95637	0.051	40.1	1	0.837058	0.431968	2.74494	1.05593	1.15878	0.920273	1.16691	1.43301
206	SGN-C172713_STMGG46	SGN-C172713	SGN-U212785	STMGG46	TC102275	0	948	1	1.11129	0.755987	1.19062	1.55766	1.15878	0.920273	1.16691	1.43301
207	SGN-C172713_STMHV50	SGN-C172713	SGN-U212785	STMHV50	TC96328	7e-23	109	1	0.862205	1.12559	0.93117	0.901296	1.15878	0.920273	1.16691	1.43301
208	SGN-C172713_STMJK87	SGN-C172713	SGN-U212785	STMJK87	TC102276	0	1001	1	0.989717	1.54103	1.01889	1.18259	1.15878	0.920273	1.16691	1.43301
209	SGN-C172716_STMDV88	SGN-C172716	SGN-U220416	STMDV88	TC105882	1e-10	67.9	1	1.27327	0.816227	1.05074	1.01892	0.97998	0.722325	1.46781	1.22775
210	SGN-C172719_STMGG01	SGN-C172719	SGN-U219911	STMGG01	TC105240	0	1219	1	0.761234	0.227437	0.689814	1.61714	0.710914	0.687612	0.916306	0.762231
211	SGN-C172719_STMGR15	SGN-C172719	SGN-U219911	STMGR15	TC105241	6e-13	75.8	1	0.868354	2.72395	0.816327	1.19069	0.710914	0.687612	0.916306	0.762231
212	SGN-C172720_STMCS18	SGN-C172720	SGN-U227312	STMCS18	TC105233	0.004	42.1	2	0.913551	0.304965	2.85181	0.651515	0.969529	0.862515	0.721451	0.806031
213	SGN-C172720_STMDO40	SGN-C172720	SGN-U227312	STMDO40	TC96256	0.059	38.2	2	1.14027	0.68557	0.926091	1.11919	0.969529	0.862515	0.721451	0.806031
214	SGN-C172720_STMGO61	SGN-C172720	SGN-U227312	STMGO61	TC103992	1e-06	54	2	0.519178	1.39648	0.6399	0.533333	0.969529	0.862515	0.721451	0.806031
215	SGN-C172720_STMHX67	SGN-C172720	SGN-U227312	STMHX67	TC96799	5e-30	131	2	0.639359	1.8254	0.657509	1.41675	0.969529	0.862515	0.721451	0.806031
216	SGN-C172721_STMCG85	SGN-C172721	SGN-U213431	STMCG85	TC93023	0.0002	48.1	1	0.474934	1.29576	0.197231	0.573638	0.686728	1.17533	0.806358	0.711878
217	SGN-C172721_STMCU85	SGN-C172721	SGN-U213431	STMCU85	TC94288	1e-14	81.8	1	0.678604	1.16644	0.647271	0.637495	0.686728	1.17533	0.806358	0.711878
218	SGN-C172721_STMCX96	SGN-C172721	SGN-U213431	STMCX96	TC97360	4e-24	113	1	0.871255	0.398379	2.36036	0.884995	0.686728	1.17533	0.806358	0.711878
219	SGN-C172721_STMEA65	SGN-C172721	SGN-U213431	STMEA65	TC92947	0.013	42.1	1	0.836181	0.812813	0.494342	1.35097	0.686728	1.17533	0.806358	0.711878
220	SGN-C172721_STMGF70	SGN-C172721	SGN-U213431	STMGF70	TC107361	0.013	42.1	1	0.885154	1.53317	0.478385	1.42878	0.686728	1.17533	0.806358	0.711878
221	SGN-C172721_STMGO68	SGN-C172721	SGN-U213431	STMGO68	TC111616	0.05	40.1	1	0.855422	1.33698	0.543927	1.08969	0.686728	1.17533	0.806358	0.711878
222	SGN-C172721_STMIL38	SGN-C172721	SGN-U213431	STMIL38	TC98985	2e-32	141	1	1.48023	4.50901	1.30699	0.600973	0.686728	1.17533	0.806358	0.711878
223	SGN-C172721_STMIS75	SGN-C172721	SGN-U213431	STMIS75	TC105475	1e-08	61.9	1	1.11173	1.95616	1.03091	0.738649	0.686728	1.17533	0.806358	0.711878
224	SGN-C172721_STMIU37	SGN-C172721	SGN-U213431	STMIU37	TC111401	2e-57	224	1	0.785467	1.68128	0.663818	1.06517	0.686728	1.17533	0.806358	0.711878
225	SGN-C172721_STMIZ53	SGN-C172721	SGN-U213431	STMIZ53	TC94947	1e-42	174	1	0.90525	0.647786	0.356467	0.788785	0.686728	1.17533	0.806358	0.711878
226	SGN-C172721_STMJK57	SGN-C172721	SGN-U213431	STMJK57	TC109037	2e-13	77.8	1	1.26023	1.14876	0.735267	0.893509	0.686728	1.17533	0.806358	0.711878
227	SGN-C172723_STMCI82	SGN-C172723	SGN-U213748	STMCI82	TC94855	0.0006	46.1	1	0.879345	0.428186	2.13039	3.84203	1.21833	0.949495	1.17246	1.21058
228	SGN-C172723_STMEV43	SGN-C172723	SGN-U213748	STMEV43	TC94519	0	1338	1	0.793317	2.06434	0.88364	0.722901	1.21833	0.949495	1.17246	1.21058
229	SGN-C172723_STMHW65	SGN-C172723	SGN-U213748	STMHW65	TC94520	2e-155	549	1	1.47401	1.36199	1.53017	1.05493	1.21833	0.949495	1.17246	1.21058
230	SGN-C172723_STMID05	SGN-C172723	SGN-U213748	STMID05	TC104184	4e-05	50.1	1	1.52435	1.51023	1.19203	0.730128	1.21833	0.949495	1.17246	1.21058
231	SGN-C172723_STMIH16	SGN-C172723	SGN-U213748	STMIH16	TC94472	0	888	1	1.31079	2.06118	1.29794	1.26615	1.21833	0.949495	1.17246	1.21058
232	SGN-C172723_STMIZ06	SGN-C172723	SGN-U213748	STMIZ06	TC94473	0	807	1	1.27233	1.26687	1.41681	0.853587	1.21833	0.949495	1.17246	1.21058
233	SGN-C172724_STMEV71	SGN-C172724	SGN-U216687	STMEV71	TC95621	0.04	40.1	2	1.53894	0.659405	1.59187	0.986333	0.771747	0.698545	0.551331	0.857048
234	SGN-C172724_STMIM51	SGN-C172724	SGN-U216687	STMIM51	TC110793	0.003	44.1	2	2.67778	1.48501	1.70499	0.925226	0.771747	0.698545	0.551331	0.857048
235	SGN-C172724_STMJH24	SGN-C172724	SGN-U216686	STMJH24	TC99132	2e-05	50.1	2	0.800587	0.697797	1.2352	0.727041	0.771747	0.698545	0.551331	0.857048
237	SGN-C172726_STMJA05	SGN-C172726	SGN-U212913	STMJA05	TC96014	0	2143	1	1.3031	0.730475	1.12749	0.894994	1.10442	0.969697	1.1511	0.629747
238	SGN-C172728_STMJE58	SGN-C172728	SGN-U217884	STMJE58	TC97921	6e-24	111	1	1.71681	1.50706	1.40194	0.9	0.748762	0.854776	1.69202	1.10595
239	SGN-C172728_STMJG72	SGN-C172728	SGN-U217884	STMJG72	TC105649	5e-43	174	1	1.32211	0.887686	2.43792	0.849097	0.748762	0.854776	1.69202	1.10595
240	SGN-C172728_STMJN28	SGN-C172728	SGN-U217884	STMJN28	TC106264	0	1296	1	1.38333	1.56241	1.12847	1.00452	0.748762	0.854776	1.69202	1.10595
241	SGN-C172730_STMCV17	SGN-C172730	SGN-U213684	STMCV17	TC92888	4e-08	60	1	1.32815	0.498554	2.39533	1.48266	0.667185	1.30137	0.857669	0.686004
242	SGN-C172733_STMDP94	SGN-C172733	SGN-U213007	STMDP94	TC92890	0	952	1	0.629424	0.547461	0.8451	0.959991	0.909248	0.717	0.553467	0.845111
243	SGN-C172734_STMET10	SGN-C172734	SGN-U215321	STMET10	TC93351	0	650	1	1.00931	0.513015	1.29163	1.17903	1.05982	0.753899	0.697275	0.908837
244	SGN-C172734_STMEY76	SGN-C172734	SGN-U215321	STMEY76	TC93353	2e-22	107	1	1.33405	0.976238	1.67755	0.851718	1.05982	0.753899	0.697275	0.908837
245	SGN-C172734_STMIL24	SGN-C172734	SGN-U215321	STMIL24	TC93350	0	2014	1	0.950658	0.575896	1.22222	0.857715	1.05982	0.753899	0.697275	0.908837
246	SGN-C172738_STMCH93	SGN-C172738	SGN-U225841	STMCH93	TC93018	6e-08	58	2	0.724212	0.737573	0.736273	1.11472	0.821114	0.965	0.855832	0.905225
247	SGN-C172738_STMCS64	SGN-C172738	SGN-U225841	STMCS64	TC104471	4e-06	52	2	0.930838	0.372456	1.51455	1.30743	0.821114	0.965	0.855832	0.905225
248	SGN-C172738_STMDM79	SGN-C172738	SGN-U225841	STMDM79	TC99618	4e-06	52	2	0.669065	1.16307	1.10778	1.51809	0.821114	0.965	0.855832	0.905225
249	SGN-C172738_STMDP35	SGN-C172738	SGN-U225841	STMDP35	TC95397	4e-09	61.9	2	1.16345	1.02668	0.891379	1.39086	0.821114	0.965	0.855832	0.905225
250	SGN-C172738_STMEV30	SGN-C172738	SGN-U225841	STMEV30	TC93100	0.001	44.1	2	0.867275	0.585643	1.10318	0.577969	0.821114	0.965	0.855832	0.905225
251	SGN-C172738_STMEW92	SGN-C172738	SGN-U225841	STMEW92	TC108421	0.014	40.1	2	0.553473	3.22293	1.01942	0.6389	0.821114	0.965	0.855832	0.905225
252	SGN-C172738_STMGJ49	SGN-C172738	SGN-U225841	STMGJ49	TC106886	4e-15	81.8	2	0.989164	0.726468	0.980207	0.365996	0.821114	0.965	0.855832	0.905225
253	SGN-C172738_STMGL45	SGN-C172738	SGN-U225841	STMGL45	TC107624	6e-11	67.9	2	1.02407	1.26966	0.898673	1.004	0.821114	0.965	0.855832	0.905225
254	SGN-C172738_STMGM64	SGN-C172738	SGN-U225841	STMGM64	TC100660	3e-10	65.9	2	1.24811	1.12913	0.578125	1.23358	0.821114	0.965	0.855832	0.905225
255	SGN-C172738_STMGO38	SGN-C172738	SGN-U225841	STMGO38	TC96957	0.014	40.1	2	0.852	1.7854	0.59246	0.845697	0.821114	0.965	0.855832	0.905225
256	SGN-C172738_STMGW52	SGN-C172738	SGN-U225841	STMGW52	TC100806	0.001	44.1	2	0.974054	0.864782	0.891566	1.01436	0.821114	0.965	0.855832	0.905225
257	SGN-C172738_STMHH90	SGN-C172738	SGN-U225841	STMHH90	TC105461	4e-06	52	2	1.07654	0.743155	1.10526	0.678121	0.821114	0.965	0.855832	0.905225
258	SGN-C172738_STMHX67	SGN-C172738	SGN-U225841	STMHX67	TC96799	1e-05	50.1	2	0.639359	1.8254	0.657509	1.41675	0.821114	0.965	0.855832	0.905225
259	SGN-C172738_STMIH85	SGN-C172738	SGN-U225841	STMIH85	TC109006	6e-08	58	2	1.03985	1.55122	0.79302	1.25993	0.821114	0.965	0.855832	0.905225
260	SGN-C172738_STMIP33	SGN-C172738	SGN-U225841	STMIP33	TC96693	1e-06	54	2	1.0574	0.805026	0.830108	0.630098	0.821114	0.965	0.855832	0.905225
261	SGN-C172738_STMIQ25	SGN-C172738	SGN-U225841	STMIQ25	TC109066	0.004	42.1	2	1.04211	1.11648	0.776876	0.587367	0.821114	0.965	0.855832	0.905225
262	SGN-C172738_STMIY66	SGN-C172738	SGN-U225841	STMIY66	TC101896	6e-08	58	2	0.927121	0.91652	1.16241	0.626603	0.821114	0.965	0.855832	0.905225
263	SGN-C172738_STMJE58	SGN-C172738	SGN-U225841	STMJE58	TC97921	0.001	44.1	2	1.71681	1.50706	1.40194	0.9	0.821114	0.965	0.855832	0.905225
264	SGN-C172738_STMJG88	SGN-C172738	SGN-U225841	STMJG88	TC107576	0.057	38.2	2	0.974563	0.662191	1.2754	1.09046	0.821114	0.965	0.855832	0.905225
265	SGN-C172738_STMJH46	SGN-C172738	SGN-U225841	STMJH46	TC111632	0.0002	46.1	2	0.750736	1.16176	1.07937	0.863938	0.821114	0.965	0.855832	0.905225
267	SGN-C172740_STMEM41	SGN-C172740	SGN-U217745	STMEM41	TC102657	7e-154	543	1	0.788201	0.539065	1.15854	1.75153	1.09724	0.983708	0.651677	0.783821
268	SGN-C172744_STMDE76	SGN-C172744	SGN-U227061	STMDE76	TC95552	0.004	42.1	2	1.06598	0.333183	0.713832	0.893159	0.988119	0.685305	2.05175	0.811094
269	SGN-C172744_STMDM79	SGN-C172744	SGN-U227061	STMDM79	TC99618	0.062	38.2	2	0.669065	1.16307	1.10778	1.51809	0.988119	0.685305	2.05175	0.811094
270	SGN-C172744_STMDZ96	SGN-C172744	SGN-U217523	STMDZ96	TC102854	0	2230	2	0.940423	0.242876	3.57933	0.905646	0.988119	0.685305	2.05175	0.811094
272	SGN-C172744_STMGD30	SGN-C172744	SGN-U217523	STMGD30	TC97476	1e-17	91.7	2	0.970772	0.580561	2.11445	1.29849	0.988119	0.685305	2.05175	0.811094
273	SGN-C172744_STMJG63	SGN-C172744	SGN-U217523	STMJG63	TC97322	0.032	40.1	2	1.16059	1.13712	1.02994	0.898058	0.988119	0.685305	2.05175	0.811094
275	SGN-C172745_STMCG85	SGN-C172745	SGN-U213431	STMCG85	TC93023	0.0002	48.1	1	0.474934	1.29576	0.197231	0.573638	0.742915	0.920455	1.07685	1.19752
276	SGN-C172745_STMCU85	SGN-C172745	SGN-U213431	STMCU85	TC94288	1e-14	81.8	1	0.678604	1.16644	0.647271	0.637495	0.742915	0.920455	1.07685	1.19752
277	SGN-C172745_STMCX96	SGN-C172745	SGN-U213431	STMCX96	TC97360	4e-24	113	1	0.871255	0.398379	2.36036	0.884995	0.742915	0.920455	1.07685	1.19752
278	SGN-C172745_STMEA65	SGN-C172745	SGN-U213431	STMEA65	TC92947	0.013	42.1	1	0.836181	0.812813	0.494342	1.35097	0.742915	0.920455	1.07685	1.19752
279	SGN-C172745_STMGF70	SGN-C172745	SGN-U213431	STMGF70	TC107361	0.013	42.1	1	0.885154	1.53317	0.478385	1.42878	0.742915	0.920455	1.07685	1.19752
280	SGN-C172745_STMGO68	SGN-C172745	SGN-U213431	STMGO68	TC111616	0.05	40.1	1	0.855422	1.33698	0.543927	1.08969	0.742915	0.920455	1.07685	1.19752
281	SGN-C172745_STMIL38	SGN-C172745	SGN-U213431	STMIL38	TC98985	2e-32	141	1	1.48023	4.50901	1.30699	0.600973	0.742915	0.920455	1.07685	1.19752
282	SGN-C172745_STMIS75	SGN-C172745	SGN-U213431	STMIS75	TC105475	1e-08	61.9	1	1.11173	1.95616	1.03091	0.738649	0.742915	0.920455	1.07685	1.19752
283	SGN-C172745_STMIU37	SGN-C172745	SGN-U213431	STMIU37	TC111401	2e-57	224	1	0.785467	1.68128	0.663818	1.06517	0.742915	0.920455	1.07685	1.19752
284	SGN-C172745_STMIZ53	SGN-C172745	SGN-U213431	STMIZ53	TC94947	1e-42	174	1	0.90525	0.647786	0.356467	0.788785	0.742915	0.920455	1.07685	1.19752
285	SGN-C172745_STMJK57	SGN-C172745	SGN-U213431	STMJK57	TC109037	2e-13	77.8	1	1.26023	1.14876	0.735267	0.893509	0.742915	0.920455	1.07685	1.19752
286	SGN-C172747_STMDB66	SGN-C172747	SGN-U215147	STMDB66	TC103811	0	2424	1	0.719325	0.575605	0.614994	0.416296	1.03521	0.726677	0.506179	0.985577
287	SGN-C172748_STMEF22	SGN-C172748	SGN-U213868	STMEF22	TC96384	4e-11	69.9	2	0.967119	0.856305	1.66509	1.23702	1.42801	0.921143	1.141	0.852101
288	SGN-C172748_STMHY32	SGN-C172748	SGN-U213868	STMHY32	TC93220	0	2444	2	1.79464	0.88764	1.06966	0.792958	1.42801	0.921143	1.141	0.852101
289	SGN-C172749_STMCF49	SGN-C172749	SGN-U212989	STMCF49	TC102286	0	981	1	0.782063	0.862264	0.519682	0.803483	1.43665	1.0633	1.24022	1.05386
290	SGN-C172749_STMGO24	SGN-C172749	SGN-U212989	STMGO24	TC99346	7e-153	539	1	1.41415	0.997372	2.2188	0.751121	1.43665	1.0633	1.24022	1.05386
291	SGN-C172749_STMHG91	SGN-C172749	SGN-U212989	STMHG91	TC102289	9e-94	343	1	1.0258	2.17172	1.04649	0.958378	1.43665	1.0633	1.24022	1.05386
292	SGN-C172749_STMHZ47	SGN-C172749	SGN-U212989	STMHZ47	TC98936	2e-110	398	1	0.883289	1.07457	0.859358	1.07315	1.43665	1.0633	1.24022	1.05386
293	SGN-C172752_STMEK12	SGN-C172752	SGN-U227233	STMEK12	TC106671	4e-52	204	2	0.978545	0.488925	1.22796	0.662396	0.601633	0.782901	0.872042	0.960218
294	SGN-C172753_STMEW90	SGN-C172753	SGN-U216929	STMEW90	TC94413	2e-05	50.1	2	2.67197	0.778195	4.55839	0.915916	0.725205	0.668739	0.882166	1.00352
296	SGN-C172755_STMED73	SGN-C172755	SGN-U212884	STMED73	TC94375	0	955	1	1.40423	1.11301	0.729888	0.837283	1.62281	1.23872	0.908462	0.875521
297	SGN-C172755_STMEO91	SGN-C172755	SGN-U212884	STMEO91	TC93267	8e-12	71.9	1	0.773535	1.49721	0.176618	0.784652	1.62281	1.23872	0.908462	0.875521
298	SGN-C172755_STMEY20	SGN-C172755	SGN-U212884	STMEY20	TC103567	5e-07	56	1	0.602665	1.69112	0.867879	0.409884	1.62281	1.23872	0.908462	0.875521
299	SGN-C172755_STMIN77	SGN-C172755	SGN-U212884	STMIN77	TC102296	0	771	1	1.44695	1.0773	1.39055	0.470896	1.62281	1.23872	0.908462	0.875521
300	SGN-C172755_STMIU49	SGN-C172755	SGN-U212884	STMIU49	TC102293	0	1310	1	1.14957	1.08889	0.714695	0.705515	1.62281	1.23872	0.908462	0.875521
301	SGN-C172755_STMIX82	SGN-C172755	SGN-U212884	STMIX82	TC107056	0	652	1	1.24762	1.75725	0.731925	0.640972	1.62281	1.23872	0.908462	0.875521
302	SGN-C172755_STMJD93	SGN-C172755	SGN-U212884	STMJD93	TC93268	1e-10	67.9	1	0.962227	2.25	0.149075	1.00898	1.62281	1.23872	0.908462	0.875521
303	SGN-C172757_STMEB57	SGN-C172757	SGN-U215481	STMEB57	TC94411	0	3176	1	1.81411	1.80532	1.59333	1.80348	1.7027	0.939608	1.48081	1.62211
304	SGN-C172757_STMGN70	SGN-C172757	SGN-U215481	STMGN70	TC93724	0.04	40.1	1	1.3043	1.18115	1.03484	1.41387	1.7027	0.939608	1.48081	1.62211
305	SGN-C172758_STMCB71	SGN-C172758	SGN-U213835	STMCB71	TC93644	0	1322	2	1.42259	0.810033	1.0509	1.01403	1.3703	0.932406	0.78744	0.907594
307	SGN-C172760_STMJB93	SGN-C172760	SGN-U215416	STMJB93	TC107765	6e-44	178	1	1.05777	1.71346	0.714581	1.38682	0.774725	0.773642	1.68898	1.43258
308	SGN-C172761_STMIG40	SGN-C172761	SGN-U216695	STMIG40	TC96842	0	702	1	2.05577	1.83024	0.876977	0.830909	1.21231	1.04897	0.805324	0.808795
309	SGN-C172762_STMDV93	SGN-C172762	SGN-U213832	STMDV93	TC92796	0	2793	2	0.71401	0.766798	0.844059	1.21596	0.693214	0.966644	0.594637	1.20074
310	SGN-C172762_STMER57	SGN-C172762	SGN-U213832	STMER57	TC102922	0	1134	2	1.12064	1.06078	0.539092	0.840363	0.693214	0.966644	0.594637	1.20074
311	SGN-C172764_STMCP17	SGN-C172764	SGN-U213345	STMCP17	TC102384	3e-05	50.1	1	1.1823	0.360228	3.37882	1.68009	1.16457	1.40753	1.01001	1.03854
312	SGN-C172764_STMEF42	SGN-C172764	SGN-U213345	STMEF42	TC96203	0.002	44.1	1	1.31392	1.28952	2.26005	1.73333	1.16457	1.40753	1.01001	1.03854
313	SGN-C172764_STMEG89	SGN-C172764	SGN-U213345	STMEG89	TC92491	0.0001	48.1	1	1.18436	0.655729	1.82656	1.33838	1.16457	1.40753	1.01001	1.03854
314	SGN-C172764_STMER77	SGN-C172764	SGN-U213345	STMER77	TC93151	2e-06	54	1	1.12858	1.08943	0.983756	0.595238	1.16457	1.40753	1.01001	1.03854
315	SGN-C172764_STMGJ89	SGN-C172764	SGN-U213345	STMGJ89	TC102364	0.0004	46.1	1	1.27192	0.529923	1.32982	0.832258	1.16457	1.40753	1.01001	1.03854
316	SGN-C172764_STMHA29	SGN-C172764	SGN-U213345	STMHA29	TC108769	3e-05	50.1	1	1.02782	0.657847	0.881289	0.884304	1.16457	1.40753	1.01001	1.03854
317	SGN-C172764_STMHI79	SGN-C172764	SGN-U213345	STMHI79	TC93947	0.027	40.1	1	0.985626	1.07392	0.413263	0.921659	1.16457	1.40753	1.01001	1.03854
318	SGN-C172764_STMHZ60	SGN-C172764	SGN-U213345	STMHZ60	TC102365	0.0004	46.1	1	0.929371	0.439137	0.681227	0.385485	1.16457	1.40753	1.01001	1.03854
319	SGN-C172764_STMIA92	SGN-C172764	SGN-U213345	STMIA92	TC98322	0.027	40.1	1	0.385253	0.889688	0.24408	1.16883	1.16457	1.40753	1.01001	1.03854
320	SGN-C172764_STMIB43	SGN-C172764	SGN-U213345	STMIB43	TC97661	0.0001	48.1	1	0.369697	2.33128	0.671417	1.09048	1.16457	1.40753	1.01001	1.03854
321	SGN-C172765_STMIM59	SGN-C172765	SGN-U214896	STMIM59	TC97583	0	666	1	1.06717	1.09702	0.901676	0.96256	1.22846	0.9	0.611465	0.887681
322	SGN-C172765_STMIR09	SGN-C172765	SGN-U214896	STMIR09	TC103019	9e-13	75.8	1	1.07638	1.16071	0.772595	0.705058	1.22846	0.9	0.611465	0.887681
323	SGN-C172770_STMEF42	SGN-C172770	SGN-U215385	STMEF42	TC96203	0.002	44.1	1	1.31392	1.28952	2.26005	1.73333	0.755866	1.10552	0.999295	1.25635
324	SGN-C172770_STMEG89	SGN-C172770	SGN-U215385	STMEG89	TC92491	0	1594	1	1.18436	0.655729	1.82656	1.33838	0.755866	1.10552	0.999295	1.25635
325	SGN-C172770_STMER77	SGN-C172770	SGN-U215385	STMER77	TC93151	0.007	42.1	1	1.12858	1.08943	0.983756	0.595238	0.755866	1.10552	0.999295	1.25635
326	SGN-C172770_STMGJ89	SGN-C172770	SGN-U215385	STMGJ89	TC102364	2e-31	137	1	1.27192	0.529923	1.32982	0.832258	0.755866	1.10552	0.999295	1.25635
327	SGN-C172770_STMHA29	SGN-C172770	SGN-U215385	STMHA29	TC108769	3e-08	60	1	1.02782	0.657847	0.881289	0.884304	0.755866	1.10552	0.999295	1.25635
328	SGN-C172770_STMHW72	SGN-C172770	SGN-U215385	STMHW72	TC105280	0.0004	46.1	1	0.605161	0.339089	0.518219	1	0.755866	1.10552	0.999295	1.25635
329	SGN-C172770_STMHZ60	SGN-C172770	SGN-U215385	STMHZ60	TC102365	8e-18	91.7	1	0.929371	0.439137	0.681227	0.385485	0.755866	1.10552	0.999295	1.25635
330	SGN-C172770_STMIA92	SGN-C172770	SGN-U215385	STMIA92	TC98322	0.002	44.1	1	0.385253	0.889688	0.24408	1.16883	0.755866	1.10552	0.999295	1.25635
331	SGN-C172770_STMIY25	SGN-C172770	SGN-U215385	STMIY25	TC102870	8e-09	61.9	1	1.42724	1.61493	1.32103	0.283626	0.755866	1.10552	0.999295	1.25635
332	SGN-C172770_STMJI15	SGN-C172770	SGN-U215385	STMJI15	TC108941	3e-05	50.1	1	0.5536	1.18832	0.251453	0.866109	0.755866	1.10552	0.999295	1.25635
333	SGN-C172776_STMGI14	SGN-C172776	SGN-U217817	STMGI14	TC104411	3e-06	54	1	0.582176	2.42896	1.28692	1.00196	0.985056	1.55226	1.01105	0.9035
334	SGN-C172777_STMGI14	SGN-C172777	SGN-U217817	STMGI14	TC104411	3e-06	54	1	0.582176	2.42896	1.28692	1.00196	1.05669	1.49197	0.993021	1.16961
335	SGN-C172779_STMGZ52	SGN-C172779	SGN-U216038	STMGZ52	TC105977	1e-88	327	2	1.31658	1.3229	0.680349	0.997001	1.26133	2.75676	0.914403	0.540931
336	SGN-C172780_STMCP52	SGN-C172780	SGN-U214170	STMCP52	TC93270	0.016	42.1	1	0.767389	0.555556	0.251783	0.86349	1.1084	0.910695	0.957214	1.01092
337	SGN-C172780_STMDJ89	SGN-C172780	SGN-U214170	STMDJ89	TC93263	0	1255	1	0.775	0.385834	3.02237	2.65932	1.1084	0.910695	0.957214	1.01092
338	SGN-C172780_STMIA64	SGN-C172780	SGN-U214170	STMIA64	TC93261	3e-158	559	1	1.19175	1.06456	0.882939	1.07532	1.1084	0.910695	0.957214	1.01092
339	SGN-C172780_STMJK21	SGN-C172780	SGN-U214170	STMJK21	TC98945	5e-123	442	1	1.02924	1.32945	0.718786	0.882051	1.1084	0.910695	0.957214	1.01092
340	SGN-C172783_STMIR17	SGN-C172783	SGN-U213666	STMIR17	TC98828	2e-144	511	1	2.59859	0.756135	4.30278	4.04176	1.58353	0.784247	2.08103	2.90216
341	SGN-C172784_STMCG08	SGN-C172784	SGN-U213228	STMCG08	TC103900	0	2026	1	0.811385	0.627108	1.01198	0.918239	0.698846	0.852893	0.822888	0.950588
342	SGN-C172784_STMEA45	SGN-C172784	SGN-U213228	STMEA45	TC93299	7e-32	139	1	1.78926	1.26067	1.42542	1.23726	0.698846	0.852893	0.822888	0.950588
343	SGN-C172784_STMER90	SGN-C172784	SGN-U213228	STMER90	TC94357	0.013	42.1	1	0.93991	0.558008	1.13412	0.584058	0.698846	0.852893	0.822888	0.950588
344	SGN-C172785_STMIS20	SGN-C172785	SGN-U213376	STMIS20	TC104969	0.035	40.1	2	0.911868	1.54217	0.653061	0.997699	0.592616	0.810811	0.710509	0.653872
345	SGN-C172785_STMJL75	SGN-C172785	SGN-U213376	STMJL75	TC107553	7e-59	228	2	1.16292	1.21476	1.19182	1.51184	0.592616	0.810811	0.710509	0.653872
346	SGN-C172786_STMCL09	SGN-C172786	SGN-U216370	STMCL09	TC99373	2e-92	339	2	0.750985	0.965545	0.574912	0.456716	0.780775	1.01507	1.0516	0.959912
347	SGN-C172786_STMHA84	SGN-C172786	SGN-U216370	STMHA84	TC93773	0.005	42.1	2	1.10917	0.693262	1.06707	0.666903	0.780775	1.01507	1.0516	0.959912
348	SGN-C172786_STMHF80	SGN-C172786	SGN-U224952	STMHF80	TC104085	0	743	2	0.781671	1.01869	1.29353	0.520429	0.780775	1.01507	1.0516	0.959912
349	SGN-C172787_STMJG06	SGN-C172787	SGN-U225999	STMJG06	TC103802	1e-132	472	2	1.48402	1.01012	0.928034	0.488608	0.991089	0.821088	0.919192	0.608197
350	SGN-C172788_STMCP17	SGN-C172788	SGN-U213345	STMCP17	TC102384	3e-05	50.1	1	1.1823	0.360228	3.37882	1.68009	1.11133	0.75746	1.01474	1.17886
351	SGN-C172788_STMEF42	SGN-C172788	SGN-U213345	STMEF42	TC96203	0.002	44.1	1	1.31392	1.28952	2.26005	1.73333	1.11133	0.75746	1.01474	1.17886
352	SGN-C172788_STMEG89	SGN-C172788	SGN-U213345	STMEG89	TC92491	0.0001	48.1	1	1.18436	0.655729	1.82656	1.33838	1.11133	0.75746	1.01474	1.17886
353	SGN-C172788_STMER77	SGN-C172788	SGN-U213345	STMER77	TC93151	2e-06	54	1	1.12858	1.08943	0.983756	0.595238	1.11133	0.75746	1.01474	1.17886
354	SGN-C172788_STMGJ89	SGN-C172788	SGN-U213345	STMGJ89	TC102364	0.0004	46.1	1	1.27192	0.529923	1.32982	0.832258	1.11133	0.75746	1.01474	1.17886
355	SGN-C172788_STMHA29	SGN-C172788	SGN-U213345	STMHA29	TC108769	3e-05	50.1	1	1.02782	0.657847	0.881289	0.884304	1.11133	0.75746	1.01474	1.17886
356	SGN-C172788_STMHI79	SGN-C172788	SGN-U213345	STMHI79	TC93947	0.027	40.1	1	0.985626	1.07392	0.413263	0.921659	1.11133	0.75746	1.01474	1.17886
357	SGN-C172788_STMHZ60	SGN-C172788	SGN-U213345	STMHZ60	TC102365	0.0004	46.1	1	0.929371	0.439137	0.681227	0.385485	1.11133	0.75746	1.01474	1.17886
358	SGN-C172788_STMIA92	SGN-C172788	SGN-U213345	STMIA92	TC98322	0.027	40.1	1	0.385253	0.889688	0.24408	1.16883	1.11133	0.75746	1.01474	1.17886
359	SGN-C172788_STMIB43	SGN-C172788	SGN-U213345	STMIB43	TC97661	0.0001	48.1	1	0.369697	2.33128	0.671417	1.09048	1.11133	0.75746	1.01474	1.17886
360	SGN-C172790_STMCY37	SGN-C172790	SGN-U227765	STMCY37	TC93399	0.056	38.2	2	0.810017	1.07653	0.661066	0.747401	1.09787	0.579039	1.37723	0.903427
361	SGN-C172790_STMEV09	SGN-C172790	SGN-U227765	STMEV09	TC93398	0.056	38.2	2	1.22131	0.705119	0.776046	0.595224	1.09787	0.579039	1.37723	0.903427
362	SGN-C172790_STMIY72	SGN-C172790	SGN-U227765	STMIY72	TC100292	0	1092	2	0.967047	0.798687	0.564935	0.236815	1.09787	0.579039	1.37723	0.903427
363	SGN-C172791_STMCL82	SGN-C172791	SGN-U215475	STMCL82	TC97477	0.0001	48.1	1	2.1129	1.06653	0.859091	0.798532	1.82697	0.901425	1.56364	1.04577
364	SGN-C172791_STMCY34	SGN-C172791	SGN-U215475	STMCY34	TC102060	1e-13	77.8	1	0.752441	0.537928	1.60421	5.2	1.82697	0.901425	1.56364	1.04577
365	SGN-C172791_STMGN27	SGN-C172791	SGN-U215475	STMGN27	TC106624	5e-10	65.9	1	0.863799	1.14388	0.708785	0.892233	1.82697	0.901425	1.56364	1.04577
366	SGN-C172791_STMGY73	SGN-C172791	SGN-U215475	STMGY73	TC98521	8e-15	81.8	1	0.892626	1.63407	0.684274	0.954724	1.82697	0.901425	1.56364	1.04577
367	SGN-C172791_STMHR39	SGN-C172791	SGN-U215475	STMHR39	TC105656	1e-13	77.8	1	0.716573	0.812265	0.494615	0.531797	1.82697	0.901425	1.56364	1.04577
368	SGN-C172791_STMIB68	SGN-C172791	SGN-U215475	STMIB68	TC92781	7e-06	52	1	0.358696	1.79659	1.66541	0.297256	1.82697	0.901425	1.56364	1.04577
369	SGN-C172791_STMID27	SGN-C172791	SGN-U215475	STMID27	TC110750	7e-06	52	1	1.34818	0.988383	1.10835	0.778714	1.82697	0.901425	1.56364	1.04577
370	SGN-C172791_STMII36	SGN-C172791	SGN-U215475	STMII36	TC104599	3e-159	561	1	1.8287	1.5956	1.12897	0.555395	1.82697	0.901425	1.56364	1.04577
371	SGN-C172791_STMIL38	SGN-C172791	SGN-U215475	STMIL38	TC98985	2e-06	54	1	1.48023	4.50901	1.30699	0.600973	1.82697	0.901425	1.56364	1.04577
372	SGN-C172791_STMJB83	SGN-C172791	SGN-U215475	STMJB83	TC98973	0.028	40.1	1	1.10275	1.03732	0.77412	0.900109	1.82697	0.901425	1.56364	1.04577
373	SGN-C172791_STMJK18	SGN-C172791	SGN-U215475	STMJK18	TC110670	0.028	40.1	1	1.14132	0.708369	1.3775	0.908696	1.82697	0.901425	1.56364	1.04577
374	SGN-C172793_STMID39	SGN-C172793	SGN-U214421	STMID39	TC109276	3e-05	50.1	1	0.692542	1.36484	0.667925	0.912256	0.848988	0.964854	0.972385	1.1798
375	SGN-C172793_STMIW91	SGN-C172793	SGN-U214421	STMIW91	TC107957	0	640	1	0.654987	2.28312	0.461216	0.456401	0.848988	0.964854	0.972385	1.1798
376	SGN-C172793_STMJH26	SGN-C172793	SGN-U214421	STMJH26	TC106481	1e-07	58	1	0.845595	1.17273	0.816417	0.863527	0.848988	0.964854	0.972385	1.1798
377	SGN-C172794_STMDQ47	SGN-C172794	SGN-U215883	STMDQ47	TC102626	0.099	38.2	1	0.689824	0.810115	0.713085	0.727134	1.0573	0.846226	0.840671	1.28105
378	SGN-C172794_STMGA01	SGN-C172794	SGN-U215883	STMGA01	TC95063	4e-149	527	1	0.951114	0.917377	0.892857	0.962916	1.0573	0.846226	0.840671	1.28105
379	SGN-C172794_STMGN71	SGN-C172794	SGN-U215883	STMGN71	TC95105	0.0004	46.1	1	1.37994	0.890361	1.1562	0.770833	1.0573	0.846226	0.840671	1.28105
380	SGN-C172794_STMIF45	SGN-C172794	SGN-U215883	STMIF45	TC94986	0	1735	1	1.05882	1.84917	0.708609	1.26227	1.0573	0.846226	0.840671	1.28105
381	SGN-C172797_STMGL59	SGN-C172797	SGN-U219740	STMGL59	TC102038	1e-07	58	1	1.47094	1.1139	0.9102	0.886105	1.45057	1.48099	1.73631	0.77862
382	SGN-C172797_STMGU25	SGN-C172797	SGN-U219740	STMGU25	TC108789	7e-12	71.9	1	0.809524	1.49302	0.845881	0.949068	1.45057	1.48099	1.73631	0.77862
383	SGN-C172797_STMHE33	SGN-C172797	SGN-U219740	STMHE33	TC101005	6e-151	533	1	1.07377	0.998828	0.81291	0.807942	1.45057	1.48099	1.73631	0.77862
384	SGN-C172799_STMHH09	SGN-C172799	SGN-U214319	STMHH09	TC94898	0	2428	1	1.34382	0.59551	0.788732	0.913509	0.872506	0.900598	1.16105	0.837953
385	SGN-C172800_STMCF49	SGN-C172800	SGN-U214460	STMCF49	TC102286	2e-51	202	1	0.782063	0.862264	0.519682	0.803483	1.15326	1.25923	1.54474	0.988734
386	SGN-C172800_STMGO24	SGN-C172800	SGN-U214460	STMGO24	TC99346	7e-42	170	1	1.41415	0.997372	2.2188	0.751121	1.15326	1.25923	1.54474	0.988734
387	SGN-C172800_STMHG91	SGN-C172800	SGN-U214460	STMHG91	TC102289	0.065	38.2	1	1.0258	2.17172	1.04649	0.958378	1.15326	1.25923	1.54474	0.988734
388	SGN-C172800_STMHZ47	SGN-C172800	SGN-U214460	STMHZ47	TC98936	1e-135	482	1	0.883289	1.07457	0.859358	1.07315	1.15326	1.25923	1.54474	0.988734
389	SGN-C172804_STMEQ91	SGN-C172804	SGN-U221337	STMEQ91	TC93015	7e-54	210	1	0.700529	1.74495	0.605585	0.786445	1.24171	1.38972	0.93232	1.24723
390	SGN-C172804_STMGG33	SGN-C172804	SGN-U221337	STMGG33	TC93555	0.06	38.2	1	0.949342	0.636905	0.9685	1.44854	1.24171	1.38972	0.93232	1.24723
391	SGN-C172804_STMIM26	SGN-C172804	SGN-U221337	STMIM26	TC98161	0.015	40.1	1	1.95494	1.013	1.04497	1.36246	1.24171	1.38972	0.93232	1.24723
392	SGN-C172804_STMIN59	SGN-C172804	SGN-U221337	STMIN59	TC105867	1e-09	63.9	1	1.0027	1.189	0.668817	1.64718	1.24171	1.38972	0.93232	1.24723
393	SGN-C172805_STMCD65	SGN-C172805	SGN-U214119	STMCD65	TC105128	0	1691	2	0.827462	0.64142	2.22121	0.868748	1.17365	0.983186	1.78507	0.633912
395	SGN-C172805_STMER12	SGN-C172805	SGN-U214119	STMER12	TC105063	0.002	44.1	2	1.271	1.0565	2.06071	0.653037	1.17365	0.983186	1.78507	0.633912
396	SGN-C172805_STMGA90	SGN-C172805	SGN-U214121	STMGA90	TC107516	3e-08	60	2	0.957672	0.478501	3.39445	0.693127	1.17365	0.983186	1.78507	0.633912
397	SGN-C172805_STMGR50	SGN-C172805	SGN-U214121	STMGR50	TC95501	3e-05	50.1	2	0.809582	1.33081	0.956569	1.33673	1.17365	0.983186	1.78507	0.633912
398	SGN-C172806_STMCD65	SGN-C172806	SGN-U214119	STMCD65	TC105128	0	1691	2	0.827462	0.64142	2.22121	0.868748	1.1776	1.11563	1.06337	0.893939
400	SGN-C172806_STMER12	SGN-C172806	SGN-U214119	STMER12	TC105063	0.002	44.1	2	1.271	1.0565	2.06071	0.653037	1.1776	1.11563	1.06337	0.893939
401	SGN-C172806_STMGA90	SGN-C172806	SGN-U214121	STMGA90	TC107516	3e-08	60	2	0.957672	0.478501	3.39445	0.693127	1.1776	1.11563	1.06337	0.893939
402	SGN-C172806_STMGR50	SGN-C172806	SGN-U214121	STMGR50	TC95501	3e-05	50.1	2	0.809582	1.33081	0.956569	1.33673	1.1776	1.11563	1.06337	0.893939
403	SGN-C172809_STMIF60	SGN-C172809	SGN-U216350	STMIF60	TC107344	0.0004	46.1	1	0.645661	0.200714	0.921371	0.594203	1.12818	0.724596	0.809524	0.57903
404	SGN-C172809_STMIO40	SGN-C172809	SGN-U216350	STMIO40	TC97554	5e-130	464	1	2.07174	1.96652	1.1503	0.257821	1.12818	0.724596	0.809524	0.57903
405	SGN-C172812_STMJO43	SGN-C172812	SGN-U218253	STMJO43	TC105943	0.081	38.2	1	0.947267	1.72978	1.08004	0.771691	0.723183	0.889922	0.621333	0.767572
406	SGN-C172813_STMDF72	SGN-C172813	SGN-U226529	STMDF72	TC94071	0.06	38.2	2	0.765238	0.159373	3.3809	1.06258	0.832347	0.781195	1.02004	0.854562
407	SGN-C172815_STMDP27	SGN-C172815	SGN-U216083	STMDP27	TC103173	0.072	38.2	2	1.14389	1.29264	0.856176	1.5	1.0295	1.06349	0.99598	0.87253
408	SGN-C172815_STMGM55	SGN-C172815	SGN-U216083	STMGM55	TC109251	2e-97	355	2	0.811881	1.62734	0.675383	0.606004	1.0295	1.06349	0.99598	0.87253
409	SGN-C172815_STMHX77	SGN-C172815	SGN-U216083	STMHX77	TC111013	0.072	38.2	2	1.18082	0.82783	0.617788	0.742313	1.0295	1.06349	0.99598	0.87253
411	SGN-C172822_STMEI72	SGN-C172822	SGN-U214456	STMEI72	TC105533	0	1748	1	0.945117	0.385337	1.53158	0.981731	0.76416	0.950725	0.979937	0.69208
412	SGN-C172822_STMEY33	SGN-C172822	SGN-U214456	STMEY33	TC96713	7e-32	139	1	1.01551	1.39334	0.810268	1.10159	0.76416	0.950725	0.979937	0.69208
413	SGN-C172822_STMGR24	SGN-C172822	SGN-U214456	STMGR24	TC95843	1e-116	420	1	1.06813	0.4719	1.50095	0.863563	0.76416	0.950725	0.979937	0.69208
414	SGN-C172822_STMHF38	SGN-C172822	SGN-U214456	STMHF38	TC106666	8e-10	65.9	1	0.821724	2.73556	0.765784	1.33037	0.76416	0.950725	0.979937	0.69208
415	SGN-C172822_STMJC21	SGN-C172822	SGN-U214456	STMJC21	TC99514	0.046	40.1	1	1.12517	1.93666	1.08358	1.1114	0.76416	0.950725	0.979937	0.69208
416	SGN-C172828_STMCQ37	SGN-C172828	SGN-U215512	STMCQ37	TC99937	0	773	2	1.5177	1.13568	0.806771	0.77039	1.51247	0.806142	0.82201	0.889322
418	SGN-C172828_STMHK17	SGN-C172828	SGN-U215512	STMHK17	TC95025	0.0001	48.1	2	1.04253	0.92368	2.39547	0.976703	1.51247	0.806142	0.82201	0.889322
419	SGN-C172828_STMIK35	SGN-C172828	SGN-U215512	STMIK35	TC95026	0.002	44.1	2	1.28382	0.879121	0.488479	0.667421	1.51247	0.806142	0.82201	0.889322
420	SGN-C172831_STMGY63	SGN-C172831	SGN-U216956	STMGY63	TC99263	5e-170	597	1	1.06504	2.03741	1.12788	1.15144	1.07772	0.9093	0.961868	1.0614
421	SGN-C172832_STMCB01	SGN-C172832	SGN-U215105	STMCB01	TC94172	1e-54	214	1	0.516724	0.744597	0.731636	0.500698	0.991784	0.988685	0.935564	0.8583
422	SGN-C172832_STMCC54	SGN-C172832	SGN-U215105	STMCC54	TC92509	3e-28	127	1	1.04478	0.530982	1.4825	0.868116	0.991784	0.988685	0.935564	0.8583
423	SGN-C172832_STMDC10	SGN-C172832	SGN-U215105	STMDC10	TC94173	0	3007	1	0.913777	0.767539	0.877522	1.10566	0.991784	0.988685	0.935564	0.8583
424	SGN-C172834_STMDR10	SGN-C172834	SGN-U215972	STMDR10	TC96879	2e-22	107	2	0.856993	0.426079	0.886029	1.99928	1.01131	0.87902	1.56782	0.930337
425	SGN-C172836_STMDJ57	SGN-C172836	SGN-U217985	STMDJ57	TC92972	0.092	38.2	1	0.991433	0.46684	0.775492	1.93085	1.01443	1.18266	1.14264	0.884787
426	SGN-C172836_STMGY14	SGN-C172836	SGN-U217985	STMGY14	TC103798	0	1679	1	0.887052	2.04861	0.631175	1.34659	1.01443	1.18266	1.14264	0.884787
427	SGN-C172837_STMDF44	SGN-C172837	SGN-U214880	STMDF44	TC96094	0	1332	1	0.763407	0.762211	1.55439	1.34271	1.53304	0.7876	0.882401	1.27823
428	SGN-C172837_STMIK42	SGN-C172837	SGN-U214880	STMIK42	TC101929	6e-179	626	1	1.06132	0.634191	2.03863	0.897623	1.53304	0.7876	0.882401	1.27823
429	SGN-C172838_STMCQ69	SGN-C172838	SGN-U217045	STMCQ69	TC93784	4e-26	119	1	1.41182	1.37258	7.91232	1.68788	2.18	1.32073	0.879708	1.23974
430	SGN-C172838_STMDZ44	SGN-C172838	SGN-U217045	STMDZ44	TC93275	0	1443	1	1.567	1.50769	1.25345	1.2473	2.18	1.32073	0.879708	1.23974
431	SGN-C172838_STMGL04	SGN-C172838	SGN-U217045	STMGL04	TC106460	0.03	40.1	1	1.08242	0.937343	0.673219	0.843276	2.18	1.32073	0.879708	1.23974
432	SGN-C172839_STMCL53	SGN-C172839	SGN-U212665	STMCL53	TC102453	0	831	1	0.610153	0.372297	1.28651	2.61785	1.19048	0.655738	1.12401	1.18152
433	SGN-C172839_STMCN26	SGN-C172839	SGN-U212665	STMCN26	TC103394	2e-140	500	1	0.927664	1.06176	0.756335	0.758377	1.19048	0.655738	1.12401	1.18152
434	SGN-C172839_STMDG08	SGN-C172839	SGN-U212665	STMDG08	TC103393	0	2038	1	0.72612	1.0517	1.04008	0.789688	1.19048	0.655738	1.12401	1.18152
435	SGN-C172839_STMEU35	SGN-C172839	SGN-U212665	STMEU35	TC105153	4e-06	54	1	0.989399	1.25625	1.5986	0.679887	1.19048	0.655738	1.12401	1.18152
436	SGN-C172839_STMGN09	SGN-C172839	SGN-U212665	STMGN09	TC98118	0.063	40.1	1	1.56029	2.086	0.672	1.42344	1.19048	0.655738	1.12401	1.18152
437	SGN-C172839_STMHQ84	SGN-C172839	SGN-U212665	STMHQ84	TC106401	1e-58	228	1	0.865915	0.973319	1.09141	0.236626	1.19048	0.655738	1.12401	1.18152
438	SGN-C172839_STMHZ22	SGN-C172839	SGN-U212665	STMHZ22	TC108865	1e-58	228	1	0.700952	0.731877	0.902214	0.610888	1.19048	0.655738	1.12401	1.18152
439	SGN-C172839_STMIQ48	SGN-C172839	SGN-U212665	STMIQ48	TC107739	1e-40	168	1	0.587015	0.543077	1.19315	0.323289	1.19048	0.655738	1.12401	1.18152
440	SGN-C172840_STMDT23	SGN-C172840	SGN-U214556	STMDT23	TC103322	0	2462	2	0.753309	0.418878	1.55164	1.26151	0.721612	0.86014	1.31559	1.1735
441	SGN-C172842_STMGU48	SGN-C172842	SGN-U221340	STMGU48	TC99347	1e-05	50.1	2	1.07465	0.606773	2.09459	0.621302	0.299578	0.702381	0.684794	0.963198
442	SGN-C172842_STMIG29	SGN-C172842	SGN-U221340	STMIG29	TC110124	0.055	38.2	2	1.05031	1.173	1.16404	0.948856	0.299578	0.702381	0.684794	0.963198
443	SGN-C172844_STMCZ26	SGN-C172844	SGN-U215524	STMCZ26	TC94328	0.0006	46.1	1	1.27212	0.250395	0.407306	0.546324	0.78294	1.07799	0.596005	0.389706
444	SGN-C172844_STMDP27	SGN-C172844	SGN-U215524	STMDP27	TC103173	0.036	40.1	1	1.14389	1.29264	0.856176	1.5	0.78294	1.07799	0.596005	0.389706
445	SGN-C172844_STMGI17	SGN-C172844	SGN-U215524	STMGI17	TC94929	2e-06	54	1	0.670909	0.711042	0.739403	0.665955	0.78294	1.07799	0.596005	0.389706
446	SGN-C172844_STMGX18	SGN-C172844	SGN-U215524	STMGX18	TC102921	4e-05	50.1	1	0.828523	0.611858	1.4105	1.3584	0.78294	1.07799	0.596005	0.389706
447	SGN-C172847_STMEB51	SGN-C172847	SGN-U213490	STMEB51	TC92945	0	3283	2	0.71131	1.46062	0.590909	0.966908	1.10907	0.96976	1.015	0.923967
448	SGN-C172848_STMCL72	SGN-C172848	SGN-U217233	STMCL72	TC95835	0	1425	1	0.87408	1.1295	0.737089	1.11963	0.675653	0.84058	0.882562	1.07172
449	SGN-C172849_STMGN75	SGN-C172849	SGN-U221182	STMGN75	TC108638	0	1289	2	1.44358	2.9419	0.954167	1.41458	0.792308	0.932515	1.03502	0.896437
450	SGN-C172855_STMET33	SGN-C172855	SGN-U217569	STMET33	TC107944	1e-15	83.8	2	1.20448	1.26908	1.33264	1.17749	1.84817	1.4779	1.14374	1.09503
451	SGN-C172855_STMHI79	SGN-C172855	SGN-U217568	STMHI79	TC93947	0.0002	46.1	2	0.985626	1.07392	0.413263	0.921659	1.84817	1.4779	1.14374	1.09503
452	SGN-C172855_STMHX84	SGN-C172855	SGN-U217568	STMHX84	TC93371	1e-70	266	2	1.48477	1.33145	1.72182	1.13462	1.84817	1.4779	1.14374	1.09503
454	SGN-C172855_STMIB43	SGN-C172855	SGN-U217568	STMIB43	TC97661	0.054	38.2	2	0.369697	2.33128	0.671417	1.09048	1.84817	1.4779	1.14374	1.09503
455	SGN-C172855_STMJI61	SGN-C172855	SGN-U217568	STMJI61	TC93370	1e-169	595	2	0.881111	2.40852	1.18769	1.32653	1.84817	1.4779	1.14374	1.09503
457	SGN-C172855_STMJN18	SGN-C172855	SGN-U217568	STMJN18	TC96652	0.054	38.2	2	0.867841	0.289883	0.914851	0.466	1.84817	1.4779	1.14374	1.09503
458	SGN-C172856_STMGL85	SGN-C172856	SGN-U217825	STMGL85	TC109994	9e-129	460	2	0.888314	2.42026	0.704117	0.77458	1.22677	0.911724	1.49539	1.26366
459	SGN-C172857_STMIA42	SGN-C172857	SGN-U212563	STMIA42	TC101518	0.067	38.2	2	1.43439	0.561626	2.05327	1.03599	0.467552	0.906952	0.739666	0.8
460	SGN-C172857_STMIW15	SGN-C172857	SGN-U212559	STMIW15	TC105730	0.088	38.2	2	0.573724	1.24174	0.290557	0.834061	0.467552	0.906952	0.739666	0.8
461	SGN-C172857_STMJD79	SGN-C172857	SGN-U212559	STMJD79	TC92961	6e-157	553	2	0.996479	3.30539	0.451286	0.569524	0.467552	0.906952	0.739666	0.8
463	SGN-C172858_STMER85	SGN-C172858	SGN-U217556	STMER85	TC94612	0.061	38.2	2	0.65795	1.22176	1.04559	0.676968	0.713322	0.931853	1.9248	1.51054
464	SGN-C172858_STMHW16	SGN-C172858	SGN-U217556	STMHW16	TC96922	3e-81	301	2	1.18555	1.3892	1.69482	1.91304	0.713322	0.931853	1.9248	1.51054
465	SGN-C172859_STMDH16	SGN-C172859	SGN-U213725	STMDH16	TC96388	4e-29	129	1	2.32108	0.662778	2.71904	2.31011	2.05556	0.975432	1.69678	1.2093
466	SGN-C172859_STMGB59	SGN-C172859	SGN-U213725	STMGB59	TC105219	0.029	40.1	1	1.2088	0.476774	1.97266	1.89409	2.05556	0.975432	1.69678	1.2093
467	SGN-C172859_STMIS17	SGN-C172859	SGN-U213725	STMIS17	TC105579	0	1265	1	2.34115	1.5209	2.52834	1.0194	2.05556	0.975432	1.69678	1.2093
468	SGN-C172861_STMIU54	SGN-C172861	SGN-U216310	STMIU54	TC97281	0	1003	1	1.2129	0.977376	1.34669	0.641688	1.48408	1.08929	0.986529	1.26661
469	SGN-C172863_STMEY78	SGN-C172863	SGN-U216073	STMEY78	TC110606	0	1049	1	0.867294	0.878049	1.62979	0.755611	0.682297	1	1.07251	0.716446
470	SGN-C172863_STMIC26	SGN-C172863	SGN-U216073	STMIC26	TC98466	0	1461	1	0.702062	1.7803	0.890204	0.389759	0.682297	1	1.07251	0.716446
471	SGN-C172863_STMJN10	SGN-C172863	SGN-U216073	STMJN10	TC100136	0.034	40.1	1	1.28079	1.0163	0.939869	0.715686	0.682297	1	1.07251	0.716446
472	SGN-C172864_STMGC25	SGN-C172864	SGN-U216680	STMGC25	TC105473	3e-121	434	2	0.943083	0.457178	0.824598	1.23855	0.805582	1.03184	1.53148	1.0793
474	SGN-C172864_STMGE70	SGN-C172864	SGN-U216680	STMGE70	TC109265	3e-07	56	2	1.12776	0.618379	1.8816	1.60331	0.805582	1.03184	1.53148	1.0793
475	SGN-C172864_STMHI38	SGN-C172864	SGN-U216680	STMHI38	TC99104	0.016	40.1	2	1.14421	1.47282	0.859031	0.98399	0.805582	1.03184	1.53148	1.0793
476	SGN-C172864_STMHW82	SGN-C172864	SGN-U216680	STMHW82	TC110766	4e-06	52	2	0.980469	2.30784	0.710977	1.15395	0.805582	1.03184	1.53148	1.0793
478	SGN-C172864_STMHZ16	SGN-C172864	SGN-U216680	STMHZ16	TC95256	2e-11	69.9	2	1.37467	1.54688	1.10556	1.01586	0.805582	1.03184	1.53148	1.0793
479	SGN-C172864_STMIU74	SGN-C172864	SGN-U216680	STMIU74	TC105047	0.064	38.2	2	0.980707	1.41719	0.833879	0.843544	0.805582	1.03184	1.53148	1.0793
480	SGN-C172864_STMJK76	SGN-C172864	SGN-U216680	STMJK76	TC100983	8e-17	87.7	2	1.22284	1.02996	0.638018	0.741935	0.805582	1.03184	1.53148	1.0793
481	SGN-C172864_STMJO59	SGN-C172864	SGN-U216680	STMJO59	TC97592	0.004	42.1	2	0.843011	1.31237	0.780519	1.09941	0.805582	1.03184	1.53148	1.0793
483	SGN-C172866_STMDH94	SGN-C172866	SGN-U213195	STMDH94	TC94731	0.082	38.2	1	0.914776	0.374854	1.97567	1.64904	1.22049	0.97861	0.961758	1.01206
484	SGN-C172866_STMEA35	SGN-C172866	SGN-U213195	STMEA35	TC92721	0	1403	1	1.00767	0.869615	1.30914	1.26577	1.22049	0.97861	0.961758	1.01206
485	SGN-C172868_STMCL64	SGN-C172868	SGN-U217308	STMCL64	TC104057	6e-30	131	1	1.0014	0.765653	1.23301	1.58305	3.51405	1.54677	2.11631	0.972125
486	SGN-C172868_STMDJ19	SGN-C172868	SGN-U217308	STMDJ19	TC104273	0	846	1	2.26415	0.94697	1.76721	0.974005	3.51405	1.54677	2.11631	0.972125
487	SGN-C172868_STMFB61	SGN-C172868	SGN-U217308	STMFB61	TC92592	4e-34	145	1	2.06372	2.49601	1.89864	0.913345	3.51405	1.54677	2.11631	0.972125
488	SGN-C172868_STMGQ77	SGN-C172868	SGN-U217308	STMGQ77	TC107376	3e-10	65.9	1	1.77821	1.63706	0.952888	1.05197	3.51405	1.54677	2.11631	0.972125
489	SGN-C172868_STMIU57	SGN-C172868	SGN-U217308	STMIU57	TC104573	3e-56	218	1	2.44778	1.29566	1.72626	0.762295	3.51405	1.54677	2.11631	0.972125
490	SGN-C172871_STMGD67	SGN-C172871	SGN-U216631	STMGD67	TC96358	0.009	42.1	1	0.737452	3.0815	0.473022	0.918919	1.20694	0.771169	1.20436	0.85559
491	SGN-C172871_STMGJ49	SGN-C172871	SGN-U216631	STMGJ49	TC106886	0.002	44.1	1	0.989164	0.726468	0.980207	0.365996	1.20694	0.771169	1.20436	0.85559
492	SGN-C172871_STMGL45	SGN-C172871	SGN-U216631	STMGL45	TC107624	0.009	42.1	1	1.02407	1.26966	0.898673	1.004	1.20694	0.771169	1.20436	0.85559
493	SGN-C172871_STMGY41	SGN-C172871	SGN-U216631	STMGY41	TC104990	0.0006	46.1	1	1.21511	1.08982	0.919414	1.251	1.20694	0.771169	1.20436	0.85559
494	SGN-C172871_STMHH67	SGN-C172871	SGN-U216631	STMHH67	TC97724	0.034	40.1	1	0.69747	1.76866	0.797101	0.791045	1.20694	0.771169	1.20436	0.85559
495	SGN-C172871_STMHX67	SGN-C172871	SGN-U216631	STMHX67	TC96799	0.002	44.1	1	0.639359	1.8254	0.657509	1.41675	1.20694	0.771169	1.20436	0.85559
496	SGN-C172871_STMIU10	SGN-C172871	SGN-U216631	STMIU10	TC109011	1e-07	58	1	0.997722	1.03214	0.893204	0.768509	1.20694	0.771169	1.20436	0.85559
497	SGN-C172871_STMJL49	SGN-C172871	SGN-U216631	STMJL49	TC102829	0.009	42.1	1	0.8482	1.62889	0.446602	0.631295	1.20694	0.771169	1.20436	0.85559
498	SGN-C172871_STMJM45	SGN-C172871	SGN-U216631	STMJM45	TC110633	0.034	40.1	1	0.896437	1.61962	0.877372	0.982079	1.20694	0.771169	1.20436	0.85559
499	SGN-C172872_STMGD67	SGN-C172872	SGN-U216631	STMGD67	TC96358	0.009	42.1	1	0.737452	3.0815	0.473022	0.918919	1.09464	1.04128	1.1173	1.06051
500	SGN-C172872_STMGJ49	SGN-C172872	SGN-U216631	STMGJ49	TC106886	0.002	44.1	1	0.989164	0.726468	0.980207	0.365996	1.09464	1.04128	1.1173	1.06051
501	SGN-C172872_STMGL45	SGN-C172872	SGN-U216631	STMGL45	TC107624	0.009	42.1	1	1.02407	1.26966	0.898673	1.004	1.09464	1.04128	1.1173	1.06051
502	SGN-C172872_STMGY41	SGN-C172872	SGN-U216631	STMGY41	TC104990	0.0006	46.1	1	1.21511	1.08982	0.919414	1.251	1.09464	1.04128	1.1173	1.06051
503	SGN-C172872_STMHH67	SGN-C172872	SGN-U216631	STMHH67	TC97724	0.034	40.1	1	0.69747	1.76866	0.797101	0.791045	1.09464	1.04128	1.1173	1.06051
504	SGN-C172872_STMHX67	SGN-C172872	SGN-U216631	STMHX67	TC96799	0.002	44.1	1	0.639359	1.8254	0.657509	1.41675	1.09464	1.04128	1.1173	1.06051
505	SGN-C172872_STMIU10	SGN-C172872	SGN-U216631	STMIU10	TC109011	1e-07	58	1	0.997722	1.03214	0.893204	0.768509	1.09464	1.04128	1.1173	1.06051
506	SGN-C172872_STMJL49	SGN-C172872	SGN-U216631	STMJL49	TC102829	0.009	42.1	1	0.8482	1.62889	0.446602	0.631295	1.09464	1.04128	1.1173	1.06051
507	SGN-C172872_STMJM45	SGN-C172872	SGN-U216631	STMJM45	TC110633	0.034	40.1	1	0.896437	1.61962	0.877372	0.982079	1.09464	1.04128	1.1173	1.06051
508	SGN-C172873_STMCI58	SGN-C172873	SGN-U213783	STMCI58	TC95383	1e-103	377	1	1.41526	0.472334	1.80195	1.07105	0.987037	0.874794	1	1.35028
509	SGN-C172873_STMCU28	SGN-C172873	SGN-U213783	STMCU28	TC102600	2e-31	137	1	0.909917	0.830776	1.53067	3.40333	0.987037	0.874794	1	1.35028
510	SGN-C172875_STMCD68	SGN-C172875	SGN-U214355	STMCD68	TC104871	8e-118	424	2	0.494245	0.836346	0.930736	0.695927	0.720531	0.991766	0.843043	0.793041
512	SGN-C172876_STMGC48	SGN-C172876	SGN-U226301	STMGC48	TC105001	0	817	1	0.648705	0.242601	1.67188	0.530807	1.0068	1.12964	0.833922	0.863666
513	SGN-C172879_STMET33	SGN-C172879	SGN-U217569	STMET33	TC107944	1e-15	83.8	2	1.20448	1.26908	1.33264	1.17749	0.800948	0.79368	1.06376	1.12034
514	SGN-C172879_STMHX84	SGN-C172879	SGN-U217569	STMHX84	TC93371	0	787	2	1.48477	1.33145	1.72182	1.13462	0.800948	0.79368	1.06376	1.12034
515	SGN-C172879_STMJI61	SGN-C172879	SGN-U217569	STMJI61	TC93370	0	739	2	0.881111	2.40852	1.18769	1.32653	0.800948	0.79368	1.06376	1.12034
516	SGN-C172880_STMGG49	SGN-C172880	SGN-U215043	STMGG49	TC107104	0.035	40.1	1	1.1156	0.562449	1.60714	0.786703	0.901434	0.829289	0.947649	1.12993
517	SGN-C172885_STMIU54	SGN-C172885	SGN-U216310	STMIU54	TC97281	0	1003	1	1.2129	0.977376	1.34669	0.641688	1.04193	0.757009	0.911967	0.63213
518	SGN-C172886_STMGU48	SGN-C172886	SGN-U221340	STMGU48	TC99347	1e-05	50.1	1	1.07465	0.606773	2.09459	0.621302	0.829835	1.1181	1.16219	0.987849
519	SGN-C172886_STMIG29	SGN-C172886	SGN-U221340	STMIG29	TC110124	0.055	38.2	1	1.05031	1.173	1.16404	0.948856	0.829835	1.1181	1.16219	0.987849
520	SGN-C172888_STMGU48	SGN-C172888	SGN-U221340	STMGU48	TC99347	1e-05	50.1	2	1.07465	0.606773	2.09459	0.621302	0.872174	0.74026	0.853203	1.3648
521	SGN-C172888_STMIG29	SGN-C172888	SGN-U221340	STMIG29	TC110124	0.055	38.2	2	1.05031	1.173	1.16404	0.948856	0.872174	0.74026	0.853203	1.3648
522	SGN-C172890_STMEH73	SGN-C172890	SGN-U215673	STMEH73	TC97332	2e-165	583	1	0.543984	3.71204	1.37449	0.552993	0.427768	1.09358	0.975262	0.810627
523	SGN-C172891_STMIU68	SGN-C172891	SGN-U227538	STMIU68	TC111702	2e-29	129	2	1.1043	2.15842	0.530922	0.841489	0.890777	1.10676	0.99492	1.01538
524	SGN-C172892_STMHF81	SGN-C172892	SGN-U219528	STMHF81	TC106807	0.043	38.2	1	3.29961	2.76531	1.77898	2.01478	1.14738	1.37365	1.17932	1.05373
525	SGN-C172896_STMCP49	SGN-C172896	SGN-U214847	STMCP49	TC105201	0.036	40.1	1	0.651874	0.557506	0.466965	0.567691	0.892519	0.776163	0.776634	1.23529
526	SGN-C172900_STMCL53	SGN-C172900	SGN-U212659	STMCL53	TC102453	1e-53	210	1	0.610153	0.372297	1.28651	2.61785	1.10938	1.27156	0.80885	0.76009
527	SGN-C172900_STMCV36	SGN-C172900	SGN-U212659	STMCV36	TC103177	2e-113	408	1	1.20672	0.201519	0.922784	0.636917	1.10938	1.27156	0.80885	0.76009
528	SGN-C172900_STMEO16	SGN-C172900	SGN-U212659	STMEO16	TC111492	0.091	38.2	1	1.19433	1.38706	1.28507	0.701163	1.10938	1.27156	0.80885	0.76009
529	SGN-C172900_STMHQ84	SGN-C172900	SGN-U212659	STMHQ84	TC106401	3e-11	69.9	1	0.865915	0.973319	1.09141	0.236626	1.10938	1.27156	0.80885	0.76009
530	SGN-C172900_STMHZ22	SGN-C172900	SGN-U212659	STMHZ22	TC108865	1e-53	210	1	0.700952	0.731877	0.902214	0.610888	1.10938	1.27156	0.80885	0.76009
531	SGN-C172900_STMIQ48	SGN-C172900	SGN-U212659	STMIQ48	TC107739	4e-41	168	1	0.587015	0.543077	1.19315	0.323289	1.10938	1.27156	0.80885	0.76009
532	SGN-C172906_STMDF26	SGN-C172906	SGN-U215042	STMDF26	TC102811	0	3172	1	0.532087	0.318041	0.415012	0.708734	0.610995	0.846529	0.375598	0.76003
533	SGN-C172906_STMDT64	SGN-C172906	SGN-U215042	STMDT64	TC93731	9e-56	218	1	0.778659	0.575221	1.37032	0.899657	0.610995	0.846529	0.375598	0.76003
534	SGN-C172906_STMGL76	SGN-C172906	SGN-U215042	STMGL76	TC95476	8e-13	75.8	1	1.11429	0.944549	1.4864	0.834444	0.610995	0.846529	0.375598	0.76003
535	SGN-C172906_STMGW89	SGN-C172906	SGN-U215042	STMGW89	TC102810	3e-163	575	1	0.632956	0.511962	0.500963	0.584615	0.610995	0.846529	0.375598	0.76003
536	SGN-C172906_STMIB62	SGN-C172906	SGN-U215042	STMIB62	TC95475	3e-49	196	1	0.672527	1.375	1.14286	0.909403	0.610995	0.846529	0.375598	0.76003
537	SGN-C172909_STMGU55	SGN-C172909	SGN-U212666	STMGU55	TC101112	0	977	1	0.660209	1.79861	0.612037	0.732143	0.796161	0.695364	1.1238	1.35953
538	SGN-C172910_STMCM81	SGN-C172910	SGN-U215260	STMCM81	TC94843	0.056	38.2	2	1.15589	0.608941	0.905649	2.03377	1.01867	0.62793	0.87045	1.0274
539	SGN-C172910_STMEH25	SGN-C172910	SGN-U215261	STMEH25	TC92486	3e-05	50.1	2	0.685298	1.12666	0.843902	1.50649	1.01867	0.62793	0.87045	1.0274
540	SGN-C172910_STMEZ38	SGN-C172910	SGN-U215261	STMEZ38	TC101547	3e-05	50.1	2	0.663196	1.20607	1.26523	3.96445	1.01867	0.62793	0.87045	1.0274
541	SGN-C172910_STMGD85	SGN-C172910	SGN-U215261	STMGD85	TC108778	0.002	44.1	2	0.670956	1.37838	0.950593	0.762486	1.01867	0.62793	0.87045	1.0274
542	SGN-C172910_STMHL17	SGN-C172910	SGN-U215261	STMHL17	TC111179	0.002	44.1	2	1.00702	1.83434	0.584229	1.17097	1.01867	0.62793	0.87045	1.0274
543	SGN-C172910_STMIN23	SGN-C172910	SGN-U215261	STMIN23	TC97125	3e-05	50.1	2	2.96613	1.37416	2.3652	0.904348	1.01867	0.62793	0.87045	1.0274
544	SGN-C172919_STMGE70	SGN-C172919	SGN-U227144	STMGE70	TC109265	0	634	2	1.12776	0.618379	1.8816	1.60331	0.794742	0.811674	1.12725	0.946535
545	SGN-C172920_STMCD20	SGN-C172920	SGN-U212687	STMCD20	TC102220	0	3089	1	0.817694	2.11792	1.23529	0.695182	1.0166	0.961451	1.12227	0.736984
546	SGN-C172920_STMCL93	SGN-C172920	SGN-U212687	STMCL93	TC93058	2e-22	107	1	0.474787	0.597379	1.09444	1.07771	1.0166	0.961451	1.12227	0.736984
547	SGN-C172920_STMHV76	SGN-C172920	SGN-U212687	STMHV76	TC98673	7e-07	56	1	1.23181	0.753221	1.58964	0.948182	1.0166	0.961451	1.12227	0.736984
548	SGN-C172921_STMGL85	SGN-C172921	SGN-U217824	STMGL85	TC109994	2e-12	73.8	2	0.888314	2.42026	0.704117	0.77458	1.04814	0.970414	1.16256	0.859026
550	SGN-C172923_STMCL72	SGN-C172923	SGN-U217233	STMCL72	TC95835	0	1425	1	0.87408	1.1295	0.737089	1.11963	1.08729	1.04049	0.889746	1.21696
551	SGN-C172925_STMIY89	SGN-C172925	SGN-U212893	STMIY89	TC92913	0	2581	1	1.05187	0.951242	2.45455	1.16872	0.75852	0.485024	0.514831	0.739093
552	SGN-C172925_STMJA35	SGN-C172925	SGN-U212893	STMJA35	TC92915	0	1473	1	1.36288	0.526611	1.0879	0.551385	0.75852	0.485024	0.514831	0.739093
553	SGN-C172929_STMJH02	SGN-C172929	SGN-U215140	STMJH02	TC101200	0	827	1	1.21661	1.37212	0.645692	0.898955	0.680747	1.18002	1.16249	0.828981
554	SGN-C172931_STMDO36	SGN-C172931	SGN-U220123	STMDO36	TC93443	0	2006	1	0.69378	0.382716	0.806962	0.832013	0.789565	0.751553	0.652101	0.882845
555	SGN-C172934_STMEV63	SGN-C172934	SGN-U216138	STMEV63	TC105859	0	997	2	1.00583	1.77817	0.829925	0.710493	0.86927	0.843544	0.995648	0.73951
557	SGN-C172934_STMHA44	SGN-C172934	SGN-U216138	STMHA44	TC105858	2e-139	496	2	0.659772	1.85577	0.763651	0.897571	0.86927	0.843544	0.995648	0.73951
559	SGN-C172935_STMDG30	SGN-C172935	SGN-U219634	STMDG30	TC102284	0.078	38.2	1	1.15522	0.579909	1.27694	0.988235	1.06499	0.805936	0.800322	1.14938
560	SGN-C172935_STMJG54	SGN-C172935	SGN-U219634	STMJG54	TC101647	0.02	40.1	1	1.07108	0.902091	1.07047	0.577928	1.06499	0.805936	0.800322	1.14938
561	SGN-C172937_STMHW18	SGN-C172937	SGN-U223662	STMHW18	TC102109	3e-124	444	2	1.39259	0.834093	2.06803	0.806331	0.903294	0.814092	1.46867	0.936306
562	SGN-C172937_STMJB63	SGN-C172937	SGN-U223662	STMJB63	TC96314	1e-145	515	2	1.1988	1.58693	1.01121	0.962963	0.903294	0.814092	1.46867	0.936306
563	SGN-C172938_STMCF49	SGN-C172938	SGN-U212990	STMCF49	TC102286	1e-77	289	1	0.782063	0.862264	0.519682	0.803483	0.661895	0.91887	1.34698	0.968553
564	SGN-C172938_STMGO24	SGN-C172938	SGN-U212990	STMGO24	TC99346	9e-66	250	1	1.41415	0.997372	2.2188	0.751121	0.661895	0.91887	1.34698	0.968553
565	SGN-C172938_STMGU44	SGN-C172938	SGN-U212990	STMGU44	TC108564	0.067	38.2	1	0.961942	1.68819	0.806011	0.841315	0.661895	0.91887	1.34698	0.968553
566	SGN-C172938_STMHZ47	SGN-C172938	SGN-U212990	STMHZ47	TC98936	0	791	1	0.883289	1.07457	0.859358	1.07315	0.661895	0.91887	1.34698	0.968553
567	SGN-C172939_STMCA82	SGN-C172939	SGN-U218100	STMCA82	TC96407	8e-17	87.7	2	1.07519	1.13333	0.759236	0.769668	0.780382	0.754305	0.685552	0.599156
568	SGN-C172939_STMEL39	SGN-C172939	SGN-U218135	STMEL39	TC101454	0	878	2	0.634703	1.10613	1.44889	1.70943	0.780382	0.754305	0.685552	0.599156
569	SGN-C172940_STMHL54	SGN-C172940	SGN-U215729	STMHL54	TC97252	2e-06	54	1	1.34535	1.13318	0.998661	0.501943	1.26101	1.16413	0.581131	0.838637
570	SGN-C172940_STMHY53	SGN-C172940	SGN-U215729	STMHY53	TC94299	9e-21	101	1	1.01993	1.81548	0.672747	0.752696	1.26101	1.16413	0.581131	0.838637
571	SGN-C172940_STMIJ03	SGN-C172940	SGN-U215729	STMIJ03	TC99446	2e-06	54	1	0.847295	1.6504	1.03364	0.693107	1.26101	1.16413	0.581131	0.838637
572	SGN-C172940_STMIL94	SGN-C172940	SGN-U215729	STMIL94	TC106732	2e-06	54	1	0.946367	0.905222	0.720036	1.05948	1.26101	1.16413	0.581131	0.838637
573	SGN-C172940_STMJJ42	SGN-C172940	SGN-U215729	STMJJ42	TC96765	0.027	40.1	1	1.31433	0.849078	1.15432	0.834499	1.26101	1.16413	0.581131	0.838637
574	SGN-C172945_STMEV33	SGN-C172945	SGN-U215534	STMEV33	TC103997	9e-34	145	1	1.15651	0.912921	0.93115	0.574729	0.479247	0.815686	0.680135	1.04317
575	SGN-C172945_STMFA17	SGN-C172945	SGN-U215534	STMFA17	TC105167	0	2789	1	0.716104	0.556244	1.27889	0.968421	0.479247	0.815686	0.680135	1.04317
576	SGN-C172945_STMGR02	SGN-C172945	SGN-U215534	STMGR02	TC104158	0	1025	1	1.2301	1.40818	1.02299	1.33445	0.479247	0.815686	0.680135	1.04317
577	SGN-C172945_STMJJ42	SGN-C172945	SGN-U215534	STMJJ42	TC96765	4e-05	50.1	1	1.31433	0.849078	1.15432	0.834499	0.479247	0.815686	0.680135	1.04317
578	SGN-C172946_STMEN05	SGN-C172946	SGN-U225017	STMEN05	TC103267	0.071	38.2	2	1.01567	0.597547	0.60426	0.695706	0.801747	2.4055	1.2696	1.10024
579	SGN-C172946_STMGR62	SGN-C172946	SGN-U225017	STMGR62	TC109110	0	866	2	0.66802	3.89048	0.821156	1.19488	0.801747	2.4055	1.2696	1.10024
580	SGN-C172948_STMJJ25	SGN-C172948	SGN-U217849	STMJJ25	TC101937	0.06	38.2	1	1.21727	1.29016	0.809609	0.622857	1.72406	1.01872	1.81726	0.554373
581	SGN-C172950_STMHS66	SGN-C172950	SGN-U214600	STMHS66	TC94185	0	2200	2	1.23427	0.663172	0.765075	0.506826	0.958463	0.73913	0.787256	0.748815
582	SGN-C172951_STMCG66	SGN-C172951	SGN-U216719	STMCG66	TC102836	8e-13	75.8	1	1.13208	0.592829	1.52	1.32197	1.54545	1.04615	0.684762	1.02349
583	SGN-C172951_STMEB41	SGN-C172951	SGN-U216719	STMEB41	TC98694	2e-13	77.8	1	1.58171	0.651061	1.11955	0.779412	1.54545	1.04615	0.684762	1.02349
584	SGN-C172954_STMDF26	SGN-C172954	SGN-U224187	STMDF26	TC102811	0.053	38.2	1	0.532087	0.318041	0.415012	0.708734	0.829211	0.758289	1.35534	0.857143
585	SGN-C172954_STMEY26	SGN-C172954	SGN-U224187	STMEY26	TC109244	0.053	38.2	1	1.65877	1.94847	2.02785	0.866854	0.829211	0.758289	1.35534	0.857143
586	SGN-C172960_STMCK61	SGN-C172960	SGN-U217909	STMCK61	TC111661	0.012	40.1	2	0.507706	2.66401	1.05915	1.56019	0.770127	0.818093	0.907383	1.02587
587	SGN-C172960_STMGC17	SGN-C172960	SGN-U217909	STMGC17	TC110991	3e-74	278	2	0.942574	0.242775	3.88406	0.812717	0.770127	0.818093	0.907383	1.02587
588	SGN-C172960_STMID05	SGN-C172960	SGN-U217909	STMID05	TC104184	1e-88	325	2	1.52435	1.51023	1.19203	0.730128	0.770127	0.818093	0.907383	1.02587
589	SGN-C172962_STMIF39	SGN-C172962	SGN-U219551	STMIF39	TC103180	0	2262	2	0.949547	1.79902	0.875809	1.56884	0.850728	1.11669	1.61628	1.49291
590	SGN-C172964_STMCE89	SGN-C172964	SGN-U212765	STMCE89	TC102577	0.009	42.1	1	1.55901	0.225722	2.55961	1.19685	3.17872	1.86376	0.587143	0.68587
591	SGN-C172964_STMCF62	SGN-C172964	SGN-U212765	STMCF62	TC99742	0.0006	46.1	1	0.986188	1.55184	1.25406	0.938113	3.17872	1.86376	0.587143	0.68587
592	SGN-C172964_STMDQ29	SGN-C172964	SGN-U212765	STMDQ29	TC98715	0.002	44.1	1	0.789268	0.549664	1.07912	0.628239	3.17872	1.86376	0.587143	0.68587
593	SGN-C172964_STMGO38	SGN-C172964	SGN-U212765	STMGO38	TC96957	9e-06	52	1	0.852	1.7854	0.59246	0.845697	3.17872	1.86376	0.587143	0.68587
594	SGN-C172966_STMCG96	SGN-C172966	SGN-U215265	STMCG96	TC103420	0	1820	2	0.743677	0.161702	3.85475	0.407995	1.44193	0.927507	0.906553	0.979798
595	SGN-C172967_STMGU82	SGN-C172967	SGN-U216928	STMGU82	TC106596	5e-171	601	1	1.32355	1.01832	0.896763	1.67509	0.702545	0.966355	0.741219	0.741751
596	SGN-C172968_STMCG96	SGN-C172968	SGN-U215265	STMCG96	TC103420	0	1820	1	0.743677	0.161702	3.85475	0.407995	0.795781	0.761236	0.994043	0.976463
597	SGN-C172970_STMIZ28	SGN-C172970	SGN-U221068	STMIZ28	TC94925	1e-126	452	2	1.03132	1.10427	0.457436	0.793522	1.04972	0.862762	0.666118	0.774768
598	SGN-C172974_STMEF05	SGN-C172974	SGN-U215762	STMEF05	TC98918	0	896	1	1.18989	0.776439	0.917857	0.998028	1.03428	0.952532	1.27808	1.13113
599	SGN-C172975_STMCP54	SGN-C172975	SGN-U224020	STMCP54	TC93007	0.084	38.2	1	1.06368	0.951417	1.30445	0.733507	1.07952	1.05083	0.850746	1.20117
601	SGN-C172975_STMGD67	SGN-C172975	SGN-U224020	STMGD67	TC96358	0.0003	46.1	1	0.737452	3.0815	0.473022	0.918919	1.07952	1.05083	0.850746	1.20117
602	SGN-C172975_STMHX67	SGN-C172975	SGN-U224020	STMHX67	TC96799	9e-05	48.1	1	0.639359	1.8254	0.657509	1.41675	1.07952	1.05083	0.850746	1.20117
603	SGN-C172976_STMDR35	SGN-C172976	SGN-U214298	STMDR35	TC102933	0	2839	1	0.741454	0.26671	0.867787	1.04022	0.72939	0.754333	0.760496	0.797916
604	SGN-C172976_STMHQ53	SGN-C172976	SGN-U214298	STMHQ53	TC106344	0	1152	1	1.14807	1.04312	0.855263	0.557216	0.72939	0.754333	0.760496	0.797916
605	SGN-C172977_STMCC18	SGN-C172977	SGN-U215842	STMCC18	TC94527	3e-05	50.1	1	0.641209	0.602177	0.80163	0.516944	0.761468	0.888013	0.755448	0.991627
606	SGN-C172977_STMEB22	SGN-C172977	SGN-U215842	STMEB22	TC102883	0	1620	1	0.828242	0.898799	0.519324	0.882668	0.761468	0.888013	0.755448	0.991627
607	SGN-C172977_STMFB46	SGN-C172977	SGN-U215842	STMFB46	TC108278	0.0005	46.1	1	1.88633	0.632944	0.680758	1.10962	0.761468	0.888013	0.755448	0.991627
608	SGN-C172977_STMIO26	SGN-C172977	SGN-U215842	STMIO26	TC104703	8e-111	400	1	0.568065	1.36856	0.303103	0.741522	0.761468	0.888013	0.755448	0.991627
609	SGN-C172977_STMJB41	SGN-C172977	SGN-U215842	STMJB41	TC107878	0.002	44.1	1	1.12075	0.885568	1.31981	0.993538	0.761468	0.888013	0.755448	0.991627
610	SGN-C172977_STMJD19	SGN-C172977	SGN-U215842	STMJD19	TC96457	9e-09	61.9	1	0.3672	1.71811	0.373643	0.678774	0.761468	0.888013	0.755448	0.991627
611	SGN-C172977_STMJK39	SGN-C172977	SGN-U215842	STMJK39	TC102054	0.002	44.1	1	1.71411	2.43426	0.998145	1.04117	0.761468	0.888013	0.755448	0.991627
612	SGN-C172978_STMGX55	SGN-C172978	SGN-U224539	STMGX55	TC98725	2e-12	73.8	2	0.659923	2.13043	0.728732	0.416995	1.00477	1.01657	1.41892	1.2466
613	SGN-C172978_STMHL66	SGN-C172978	SGN-U224539	STMHL66	TC101689	0.087	38.2	2	1.05684	1.46528	1.57616	1.18571	1.00477	1.01657	1.41892	1.2466
614	SGN-C172981_STMCN86	SGN-C172981	SGN-U214149	STMCN86	TC103116	0	1118	2	0.855839	1.74161	1.15545	0.785714	1.0952	1.30952	1.24859	0.772047
615	SGN-C172981_STMHO09	SGN-C172981	SGN-U214149	STMHO09	TC105080	5e-06	52	2	1.16425	1.04163	0.729754	0.918675	1.0952	1.30952	1.24859	0.772047
616	SGN-C172982_STMCG52	SGN-C172982	SGN-U220567	STMCG52	TC101451	0.022	40.1	1	0.566366	0.48058	1.68116	4.95672	0.850442	0.74373	0.832669	0.942895
617	SGN-C172982_STMDZ51	SGN-C172982	SGN-U220567	STMDZ51	TC95279	2e-39	163	1	0.897721	0.691606	1.87275	3.33689	0.850442	0.74373	0.832669	0.942895
618	SGN-C172982_STMGV17	SGN-C172982	SGN-U220567	STMGV17	TC100102	0.001	44.1	1	0.872322	0.758679	1.08074	0.852868	0.850442	0.74373	0.832669	0.942895
619	SGN-C172982_STMGW23	SGN-C172982	SGN-U220567	STMGW23	TC107192	0.0004	46.1	1	0.866483	0.672232	0.996516	1.01879	0.850442	0.74373	0.832669	0.942895
620	SGN-C172982_STMHR22	SGN-C172982	SGN-U220567	STMHR22	TC97968	2e-39	163	1	1.55691	1.32348	1.00886	1.28854	0.850442	0.74373	0.832669	0.942895
621	SGN-C172982_STMIM06	SGN-C172982	SGN-U220567	STMIM06	TC107109	0.088	38.2	1	0.628619	0.689335	0.758398	0.313383	0.850442	0.74373	0.832669	0.942895
622	SGN-C172982_STMJJ16	SGN-C172982	SGN-U220567	STMJJ16	TC98624	0	944	1	1.29641	1.25688	0.889193	0.969208	0.850442	0.74373	0.832669	0.942895
623	SGN-C172984_STMGL83	SGN-C172984	SGN-U215381	STMGL83	TC109020	5e-17	89.7	1	1.45876	1.00362	1.15907	0.307593	0.906655	0.937229	1.02658	0.989181
624	SGN-C172984_STMIL92	SGN-C172984	SGN-U215381	STMIL92	TC93836	2e-19	97.6	1	0.723542	2.06667	0.793372	0.903561	0.906655	0.937229	1.02658	0.989181
625	SGN-C172987_STMGF24	SGN-C172987	SGN-U213549	STMGF24	TC102620	3e-39	163	1	0.844932	0.233888	0.562521	1.84857	1.012	1.02822	1.00452	0.977038
626	SGN-C172987_STMIQ96	SGN-C172987	SGN-U213549	STMIQ96	TC108045	0	1413	1	1.2312	0.858286	1.96923	0.897744	1.012	1.02822	1.00452	0.977038
627	SGN-C172989_STMGZ43	SGN-C172989	SGN-U212773	STMGZ43	TC102267	2e-125	448	2	0.679602	1.55015	0.883697	1.15731	1.20844	1.07194	1.00277	0.854375
628	SGN-C172989_STMHY19	SGN-C172989	SGN-U212773	STMHY19	TC103784	7e-101	367	2	0.652233	1.33997	0.842612	0.726076	1.20844	1.07194	1.00277	0.854375
629	SGN-C172989_STMJN46	SGN-C172989	SGN-U212773	STMJN46	TC102268	0	1160	2	1.01456	0.929773	1.28635	1.02732	1.20844	1.07194	1.00277	0.854375
630	SGN-C172990_STMFB16	SGN-C172990	SGN-U214257	STMFB16	TC93692	0	1457	1	1.12487	1.31615	1.42882	2.10793	0.892237	0.806863	1.0343	0.838084
631	SGN-C172991_STMCE22	SGN-C172991	SGN-U215777	STMCE22	TC94137	0	1269	1	0.807656	0.374392	1.12485	1.12157	0.696738	0.843851	1.02243	1.01096
632	SGN-C172992_STMCD57	SGN-C172992	SGN-U220977	STMCD57	TC93667	0.058	38.2	1	1.27048	0.55388	0.99414	1.5671	1.29495	1.33825	1.50047	0.868197
633	SGN-C172993_STMCQ37	SGN-C172993	SGN-U215514	STMCQ37	TC99937	5e-118	424	2	1.5177	1.13568	0.806771	0.77039	1.33491	1.18818	1.00593	1.24978
634	SGN-C172994_STMCP20	SGN-C172994	SGN-U225533	STMCP20	TC102180	6e-11	67.9	2	0.626911	1.90046	0.730123	0.874133	0.616357	0.798268	0.984776	1.07149
635	SGN-C172994_STMEZ17	SGN-C172994	SGN-U225533	STMEZ17	TC94565	3e-170	597	2	0.662256	0.468231	1.58032	0.870339	0.616357	0.798268	0.984776	1.07149
637	SGN-C172996_STMFB59	SGN-C172996	SGN-U214902	STMFB59	TC95845	0	1411	1	1.39502	0.621857	1.3088	0.8122	1.33265	1.32509	1.05705	0.506543
638	SGN-C172996_STMIU49	SGN-C172996	SGN-U214902	STMIU49	TC102293	0.091	38.2	1	1.14957	1.08889	0.714695	0.705515	1.33265	1.32509	1.05705	0.506543
639	SGN-C172999_STMCP54	SGN-C172999	SGN-U224020	STMCP54	TC93007	0.084	38.2	1	1.06368	0.951417	1.30445	0.733507	0.603902	1.20906	1.06784	0.978066
640	SGN-C172999_STMDH21	SGN-C172999	SGN-U224020	STMDH21	TC93013	0.084	38.2	1	1.00354	1.08257	1.31064	0.886454	0.603902	1.20906	1.06784	0.978066
641	SGN-C172999_STMGD67	SGN-C172999	SGN-U224020	STMGD67	TC96358	0.0003	46.1	1	0.737452	3.0815	0.473022	0.918919	0.603902	1.20906	1.06784	0.978066
642	SGN-C172999_STMHX67	SGN-C172999	SGN-U224020	STMHX67	TC96799	9e-05	48.1	1	0.639359	1.8254	0.657509	1.41675	0.603902	1.20906	1.06784	0.978066
643	SGN-C173004_STMHG19	SGN-C173004	SGN-U227197	STMHG19	TC98504	0.051	38.2	1	0.696106	3.49585	0.720066	1.12541	1.23537	0.830782	1.23099	1.19182
644	SGN-C173005_STMEU35	SGN-C173005	SGN-U214965	STMEU35	TC105153	7e-32	137	2	0.989399	1.25625	1.5986	0.679887	1.03559	0.675952	1.10497	0.997881
645	SGN-C173009_STMJJ64	SGN-C173009	SGN-U225351	STMJJ64	TC98992	0	1201	1	1.06795	1.52098	0.75605	1.02706	0.715142	1.20237	0.861895	0.885396
646	SGN-C173011_STMCL72	SGN-C173011	SGN-U214146	STMCL72	TC95835	0.023	40.1	1	0.87408	1.1295	0.737089	1.11963	0.970561	1.15038	0.9673	0.586121
647	SGN-C173012_STMDT13	SGN-C173012	SGN-U220257	STMDT13	TC92589	0	1905	2	0.565705	2.98577	0.860759	0.652482	0.832392	1.24344	1.16005	1.02257
648	SGN-C173019_STMEU14	SGN-C173019	SGN-U212930	STMEU14	TC94681	0	700	1	0.271953	1.04202	1.00083	0.816209	0.849609	0.607025	0.9	0.621257
649	SGN-C173019_STMGE64	SGN-C173019	SGN-U212930	STMGE64	TC105416	0.056	38.2	1	1.36561	0.854149	1.20875	1.15401	0.849609	0.607025	0.9	0.621257
650	SGN-C173019_STMIH22	SGN-C173019	SGN-U212930	STMIH22	TC103183	6e-05	48.1	1	0.694878	0.509715	0.866304	0.627207	0.849609	0.607025	0.9	0.621257
651	SGN-C173019_STMIM43	SGN-C173019	SGN-U212930	STMIM43	TC103182	6e-05	48.1	1	0.448448	0.701468	0.529958	0.531652	0.849609	0.607025	0.9	0.621257
652	SGN-C173019_STMJG89	SGN-C173019	SGN-U212930	STMJG89	TC103181	6e-05	48.1	1	0.531715	0.359296	0.829231	0.636275	0.849609	0.607025	0.9	0.621257
653	SGN-C173020_STMGG61	SGN-C173020	SGN-U218134	STMGG61	TC95253	0.067	38.2	2	0.657632	1.10884	1.00791	0.88591	0.694461	0.983301	0.750826	0.558024
654	SGN-C173021_STMIH12	SGN-C173021	SGN-U226572	STMIH12	TC95533	0.014	40.1	2	1.47197	1.0362	1.18639	0.599345	1.5279	0.736123	1.05964	1.26965
655	SGN-C173025_STMIP82	SGN-C173025	SGN-U227456	STMIP82	TC100593	0	1005	2	1.15663	2.77027	0.656816	0.927485	0.732769	0.812414	1.18405	1.14822
656	SGN-C173031_STMCE40	SGN-C173031	SGN-U224312	STMCE40	TC108805	0.068	38.2	2	1.1466	0.750455	2.03635	1.66288	0.896	0.925325	0.986914	0.997366
657	SGN-C173031_STMCL87	SGN-C173031	SGN-U224312	STMCL87	TC93187	0.001	44.1	2	0.917287	0.813761	0.644573	1.61209	0.896	0.925325	0.986914	0.997366
658	SGN-C173031_STMDB49	SGN-C173031	SGN-U224312	STMDB49	TC95008	6e-141	500	2	0.92091	0.799827	0.784314	0.796479	0.896	0.925325	0.986914	0.997366
659	SGN-C173031_STMDZ78	SGN-C173031	SGN-U224312	STMDZ78	TC106374	0.068	38.2	2	1.08984	0.747873	1.4326	0.820433	0.896	0.925325	0.986914	0.997366
660	SGN-C173031_STMHL19	SGN-C173031	SGN-U224312	STMHL19	TC104934	0.068	38.2	2	0.879383	2.15186	0.579256	0.866061	0.896	0.925325	0.986914	0.997366
661	SGN-C173031_STMJF79	SGN-C173031	SGN-U224312	STMJF79	TC109648	0.068	38.2	2	0.823197	1.29836	0.403085	0.557769	0.896	0.925325	0.986914	0.997366
662	SGN-C173031_STMJL30	SGN-C173031	SGN-U224312	STMJL30	TC101713	0.068	38.2	2	1.01823	0.659091	1.1465	0.625538	0.896	0.925325	0.986914	0.997366
663	SGN-C173033_STMEQ93	SGN-C173033	SGN-U219832	STMEQ93	TC92907	0.035	40.1	1	0.902655	1.90909	0.919401	0.662791	0.756853	0.841346	1.23186	1.00498
664	SGN-C173033_STMGO72	SGN-C173033	SGN-U219832	STMGO72	TC95401	0	1300	1	1.10952	0.676209	1.34804	0.869775	0.756853	0.841346	1.23186	1.00498
665	SGN-C173034_STMEV47	SGN-C173034	SGN-U217394	STMEV47	TC108581	0.004	42.1	1	0.433059	2.86777	1.23388	0.398037	0.737374	0.913452	1.74957	0.796235
666	SGN-C173037_STMDP08	SGN-C173037	SGN-U215065	STMDP08	TC93988	0	1828	1	1.01696	0.396713	1.11049	1.08696	1.32304	1.25975	1.75234	1.00765
667	SGN-C173037_STMES01	SGN-C173037	SGN-U215065	STMES01	TC104371	0	1277	1	1.11382	1.81373	1.58555	0.564334	1.32304	1.25975	1.75234	1.00765
668	SGN-C173038_STMGO55	SGN-C173038	SGN-U215122	STMGO55	TC104759	0.002	44.1	1	0.815445	1.87747	0.704889	0.584577	1.32742	0.748568	0.904156	0.991311
669	SGN-C173038_STMHA17	SGN-C173038	SGN-U215122	STMHA17	TC107151	0.0006	46.1	1	1.10314	1.33506	1.71467	1.22639	1.32742	0.748568	0.904156	0.991311
670	SGN-C173038_STMIW03	SGN-C173038	SGN-U215122	STMIW03	TC109059	4e-05	50.1	1	1.44036	0.877551	0.746713	0.170748	1.32742	0.748568	0.904156	0.991311
671	SGN-C173040_STMIA43	SGN-C173040	SGN-U223999	STMIA43	TC99227	4e-07	56	1	0.630233	1.77583	0.587387	0.748337	0.841996	0.787307	0.778846	1.18127
672	SGN-C173043_STMCQ75	SGN-C173043	SGN-U215288	STMCQ75	TC93259	0	811	2	1.46797	1.044	0.745197	1.11047	1.45369	0.950642	0.829567	1.11905
673	SGN-C173043_STMED80	SGN-C173043	SGN-U215288	STMED80	TC93378	0.061	38.2	2	1.50953	0.598993	0.84308	1.51811	1.45369	0.950642	0.829567	1.11905
674	SGN-C173043_STMEO21	SGN-C173043	SGN-U215288	STMEO21	TC104572	4e-117	420	2	0.710949	0.950441	1.03846	0.670357	1.45369	0.950642	0.829567	1.11905
675	SGN-C173043_STMGV68	SGN-C173043	SGN-U215288	STMGV68	TC110125	0.061	38.2	2	0.50646	2.34263	0.538512	0.598834	1.45369	0.950642	0.829567	1.11905
676	SGN-C173044_STMCQ75	SGN-C173044	SGN-U215288	STMCQ75	TC93259	0	811	2	1.46797	1.044	0.745197	1.11047	0.96179	1.34674	0.613276	0.641603
677	SGN-C173044_STMED80	SGN-C173044	SGN-U215288	STMED80	TC93378	0.061	38.2	2	1.50953	0.598993	0.84308	1.51811	0.96179	1.34674	0.613276	0.641603
678	SGN-C173044_STMEO21	SGN-C173044	SGN-U215288	STMEO21	TC104572	4e-117	420	2	0.710949	0.950441	1.03846	0.670357	0.96179	1.34674	0.613276	0.641603
679	SGN-C173044_STMGV68	SGN-C173044	SGN-U215288	STMGV68	TC110125	0.061	38.2	2	0.50646	2.34263	0.538512	0.598834	0.96179	1.34674	0.613276	0.641603
680	SGN-C173045_STMCF50	SGN-C173045	SGN-U215242	STMCF50	TC93602	1e-17	91.7	1	0.76281	1.42807	3.13944	2.53085	1.64971	0.959518	1.12886	1.60914
681	SGN-C173045_STMGE39	SGN-C173045	SGN-U215242	STMGE39	TC98678	9e-09	61.9	1	1.51486	2.62651	0.941094	1.33059	1.64971	0.959518	1.12886	1.60914
682	SGN-C173045_STMGH45	SGN-C173045	SGN-U215242	STMGH45	TC106464	4e-54	212	1	1.0205	1.05359	1.34238	1.12092	1.64971	0.959518	1.12886	1.60914
683	SGN-C173045_STMGZ27	SGN-C173045	SGN-U215242	STMGZ27	TC93601	1e-17	91.7	1	1.00464	1.91368	0.853774	1.51715	1.64971	0.959518	1.12886	1.60914
684	SGN-C173045_STMIJ78	SGN-C173045	SGN-U215242	STMIJ78	TC95467	6e-13	75.8	1	2.71951	1.49008	2.06278	1.23744	1.64971	0.959518	1.12886	1.60914
685	SGN-C173045_STMIU19	SGN-C173045	SGN-U215242	STMIU19	TC95614	0	2070	1	0.928571	2.28773	0.660956	1.08365	1.64971	0.959518	1.12886	1.60914
686	SGN-C173046_STMJI23	SGN-C173046	SGN-U226164	STMJI23	TC101698	3e-78	291	1	1.00936	0.893777	1.07051	0.693133	1.07451	0.609925	0.769302	0.995745
687	SGN-C173048_STMCG66	SGN-C173048	SGN-U216719	STMCG66	TC102836	8e-13	75.8	2	1.13208	0.592829	1.52	1.32197	1.02309	0.959848	1.16185	0.961373
688	SGN-C173048_STMEB41	SGN-C173048	SGN-U216719	STMEB41	TC98694	2e-13	77.8	2	1.58171	0.651061	1.11955	0.779412	1.02309	0.959848	1.16185	0.961373
689	SGN-C173054_STMIT60	SGN-C173054	SGN-U218098	STMIT60	TC93608	0	1215	2	2.29587	0.923434	0.673611	0.283582	1.51255	0.912088	0.870638	0.458256
690	SGN-C173056_STMID01	SGN-C173056	SGN-U220252	STMID01	TC105796	1e-40	167	1	0.789354	0.789082	0.655307	0.633495	0.642304	0.889177	1.16884	0.821388
691	SGN-C173057_STMEV63	SGN-C173057	SGN-U216138	STMEV63	TC105859	0	997	1	1.00583	1.77817	0.829925	0.710493	0.538897	0.961538	1.00273	0.939335
692	SGN-C173057_STMHA44	SGN-C173057	SGN-U216138	STMHA44	TC105858	2e-139	496	1	0.659772	1.85577	0.763651	0.897571	0.538897	0.961538	1.00273	0.939335
693	SGN-C173060_STMCV66	SGN-C173060	SGN-U214455	STMCV66	TC94563	1e-53	210	2	0.611408	0.316586	1.68425	0.573037	0.852676	1.06933	0.719804	0.815951
695	SGN-C173064_STMGW28	SGN-C173064	SGN-U216746	STMGW28	TC104806	1e-17	91.7	1	1.34357	1.13678	0.744243	1.37161	0.725065	0.879682	1.03102	1.15472
696	SGN-C173064_STMIT71	SGN-C173064	SGN-U216746	STMIT71	TC104807	5e-20	99.6	1	1.1499	0.948787	0.97878	1.26087	0.725065	0.879682	1.03102	1.15472
697	SGN-C173065_STMCC18	SGN-C173065	SGN-U219491	STMCC18	TC94527	0.099	38.2	1	0.641209	0.602177	0.80163	0.516944	0.739283	1.43678	1.1444	1.12193
698	SGN-C173065_STMCR28	SGN-C173065	SGN-U219491	STMCR28	TC93280	0.099	38.2	1	0.791444	0.467244	1.21925	1.64853	0.739283	1.43678	1.1444	1.12193
699	SGN-C173065_STMDZ60	SGN-C173065	SGN-U219491	STMDZ60	TC96472	9e-27	121	1	0.843894	0.370161	2.25711	0.483027	0.739283	1.43678	1.1444	1.12193
700	SGN-C173065_STMEB22	SGN-C173065	SGN-U219491	STMEB22	TC102883	0.002	44.1	1	0.828242	0.898799	0.519324	0.882668	0.739283	1.43678	1.1444	1.12193
701	SGN-C173065_STMJK39	SGN-C173065	SGN-U219491	STMJK39	TC102054	0.099	38.2	1	1.71411	2.43426	0.998145	1.04117	0.739283	1.43678	1.1444	1.12193
702	SGN-C173068_STMEW94	SGN-C173068	SGN-U215817	STMEW94	TC97015	1e-152	539	1	0.995334	1.08756	0.705272	1.14652	0.664068	1.13621	0.551177	0.661445
703	SGN-C173070_STMGE04	SGN-C173070	SGN-U216713	STMGE04	TC98948	2e-31	137	1	0.904901	0.518258	1.17969	1.76613	0.756054	0.785714	0.772541	0.898165
704	SGN-C173071_STMES87	SGN-C173071	SGN-U215550	STMES87	TC107981	0	783	2	0.857003	2.08982	0.914286	1.48059	0.904532	0.594997	1.12232	0.956876
705	SGN-C173072_STMDO13	SGN-C173072	SGN-U224974	STMDO13	TC105465	3e-10	65.9	2	0.642987	1.39628	0.988191	1.35	0.757515	0.993644	0.885066	0.907002
706	SGN-C173072_STMIK72	SGN-C173072	SGN-U224974	STMIK72	TC106075	0.001	44.1	2	1.29543	0.867399	1.28839	0.980769	0.757515	0.993644	0.885066	0.907002
707	SGN-C173072_STMJH79	SGN-C173072	SGN-U224974	STMJH79	TC96221	0.001	44.1	2	0.768924	1.35605	0.62069	0.670619	0.757515	0.993644	0.885066	0.907002
708	SGN-C173073_STMIK41	SGN-C173073	SGN-U219882	STMIK41	TC102093	3e-126	452	1	1.20135	1.03796	1.35642	1.03409	0.732328	0.801227	0.931116	1.07779
709	SGN-C173074_STMJF66	SGN-C173074	SGN-U227254	STMJF66	TC105295	0.057	38.2	2	1.10106	0.778468	1.47133	0.817048	0.916749	1.02555	1.13328	1.11065
710	SGN-C173077_STMEP88	SGN-C173077	SGN-U217895	STMEP88	TC104082	5e-171	601	1	0.562691	4.735	1.26223	0.511329	0.801242	1.40678	1.2445	0.838878
711	SGN-C173077_STMJA37	SGN-C173077	SGN-U217895	STMJA37	TC104081	1e-100	367	1	0.386149	9.43152	0.625877	0.548259	0.801242	1.40678	1.2445	0.838878
712	SGN-C173079_STMIQ37	SGN-C173079	SGN-U217532	STMIQ37	TC107418	0	848	1	0.758099	1.75495	1.00243	0.753611	0.770186	1.01205	1.35558	1.01475
713	SGN-C173080_STMHS15	SGN-C173080	SGN-U217180	STMHS15	TC105601	0.005	42.1	1	0.653169	3.33471	0.807692	0.876323	0.994286	1.04632	0.882711	0.428987
714	SGN-C173080_STMJA60	SGN-C173080	SGN-U217180	STMJA60	TC107385	0.001	44.1	1	0.950045	1.37907	1.03116	0.330994	0.994286	1.04632	0.882711	0.428987
715	SGN-C173080_STMJP14	SGN-C173080	SGN-U217180	STMJP14	TC94353	0	1193	1	0.852761	2.46809	0.578167	0.423187	0.994286	1.04632	0.882711	0.428987
716	SGN-C173081_STMJP96	SGN-C173081	SGN-U216424	STMJP96	TC95982	0.051	40.1	1	0.89011	0.833469	0.928258	0.581776	0.706386	0.975359	1.25236	1.22935
717	SGN-C173082_STMDH39	SGN-C173082	SGN-U216067	STMDH39	TC95749	0	2048	1	0.986834	0.760479	0.955357	1.14507	0.939217	0.856809	0.779046	1.41041
718	SGN-C173084_STMIQ15	SGN-C173084	SGN-U215747	STMIQ15	TC93463	0.0002	46.1	1	1.25328	1.4146	1.10754	1.02313	1.11721	1.23519	1.12488	0.87215
719	SGN-C173085_STMEQ80	SGN-C173085	SGN-U221287	STMEQ80	TC95458	0.001	44.1	1	1.23864	0.725367	0.625641	1.10417	0.972303	1.24255	1.03125	0.670029
720	SGN-C173085_STMIF56	SGN-C173085	SGN-U221287	STMIF56	TC96760	0	1213	1	1.08333	1.28062	0.901796	1.06973	0.972303	1.24255	1.03125	0.670029
721	SGN-C173086_STMFA02	SGN-C173086	SGN-U226928	STMFA02	TC97950	0	1195	2	0.774046	0.918108	1.01748	3.51735	1.08246	0.983819	0.659737	0.949064
722	SGN-C173088_STMHA93	SGN-C173088	SGN-U224272	STMHA93	TC99466	3e-162	571	1	1.0984	1.52083	1.15991	1.38095	0.959315	1.08197	1.45183	1.14325
723	SGN-C173089_STMCG30	SGN-C173089	SGN-U217248	STMCG30	TC107220	9e-09	61.9	1	0.983784	0.552846	0.926718	0.533632	0.738844	0.827324	0.992314	1.25106
724	SGN-C173089_STMGO61	SGN-C173089	SGN-U217248	STMGO61	TC103992	0.0005	46.1	1	0.519178	1.39648	0.6399	0.533333	0.738844	0.827324	0.992314	1.25106
725	SGN-C173089_STMGZ72	SGN-C173089	SGN-U217248	STMGZ72	TC97669	0.0005	46.1	1	1.25858	0.580952	0.873596	0.87788	0.738844	0.827324	0.992314	1.25106
726	SGN-C173089_STMHX28	SGN-C173089	SGN-U217248	STMHX28	TC104385	9e-06	52	1	0.939083	0.904576	0.472062	0.795055	0.738844	0.827324	0.992314	1.25106
727	SGN-C173089_STMHX67	SGN-C173089	SGN-U217248	STMHX67	TC96799	9e-06	52	1	0.639359	1.8254	0.657509	1.41675	0.738844	0.827324	0.992314	1.25106
728	SGN-C173091_STMGY06	SGN-C173091	SGN-U224632	STMGY06	TC107817	0.017	40.1	2	1.42402	0.987862	0.956198	0.897826	1.46356	1.15138	1.30516	0.983158
729	SGN-C173097_STMCX50	SGN-C173097	SGN-U219595	STMCX50	TC106980	3e-40	165	1	0.587764	0.840278	0.969066	0.771163	1.21826	0.862884	1.52303	1.26611
730	SGN-C173097_STMHW51	SGN-C173097	SGN-U219595	STMHW51	TC98575	0	692	1	1.06623	1.15445	1.21653	1.31522	1.21826	0.862884	1.52303	1.26611
731	SGN-C173097_STMHX44	SGN-C173097	SGN-U219595	STMHX44	TC106167	6e-38	157	1	0.573191	1.50245	0.890937	1.05202	1.21826	0.862884	1.52303	1.26611
732	SGN-C173098_STMGB33	SGN-C173098	SGN-U216810	STMGB33	TC101435	3e-158	557	1	1.00611	0.761364	1.2814	1.2168	0.946026	1.08108	1.69365	1.23434
733	SGN-C173099_STMCM36	SGN-C173099	SGN-U214646	STMCM36	TC98909	6e-45	180	1	0.722835	0.361789	0.915963	1.48756	1.16824	0.939494	1.27937	1.02183
734	SGN-C173102_STMCN63	SGN-C173102	SGN-U216444	STMCN63	TC103372	2e-30	133	1	0.639508	1.00206	1.41926	1.04089	0.984202	0.715296	0.9549	1.06091
735	SGN-C173102_STMGY66	SGN-C173102	SGN-U216444	STMGY66	TC105608	2e-09	63.9	1	0.913813	0.861314	1.16054	0.844398	0.984202	0.715296	0.9549	1.06091
736	SGN-C173102_STMIJ14	SGN-C173102	SGN-U216444	STMIJ14	TC96134	0	1421	1	0.678824	2.58236	0.647631	1.82126	0.984202	0.715296	0.9549	1.06091
737	SGN-C173102_STMIR78	SGN-C173102	SGN-U216444	STMIR78	TC99728	0.092	38.2	1	1.18123	0.541481	0.712286	0.366234	0.984202	0.715296	0.9549	1.06091
738	SGN-C173103_STMHG27	SGN-C173103	SGN-U215797	STMHG27	TC95676	0	1427	1	1.38958	1.66595	0.945833	0.566536	0.792056	1.14414	0.813559	1.06091
739	SGN-C173105_STMCP17	SGN-C173105	SGN-U212849	STMCP17	TC102384	0.0004	46.1	2	1.1823	0.360228	3.37882	1.68009	0.702984	1.02138	1.04348	1.0319
741	SGN-C173105_STMHA29	SGN-C173105	SGN-U212850	STMHA29	TC108769	0.032	40.1	2	1.02782	0.657847	0.881289	0.884304	0.702984	1.02138	1.04348	1.0319
742	SGN-C173105_STMHE72	SGN-C173105	SGN-U212849	STMHE72	TC96645	0.007	42.1	2	1.78261	0.912752	2.22171	0.904594	0.702984	1.02138	1.04348	1.0319
743	SGN-C173105_STMJI15	SGN-C173105	SGN-U212850	STMJI15	TC108941	9e-06	52	2	0.5536	1.18832	0.251453	0.866109	0.702984	1.02138	1.04348	1.0319
744	SGN-C173106_STMCI94	SGN-C173106	SGN-U216993	STMCI94	TC103342	0	2353	1	1.10553	0.925743	0.526643	0.661264	0.538272	0.755424	0.857273	0.87037
745	SGN-C173106_STMGQ60	SGN-C173106	SGN-U216993	STMGQ60	TC103343	0	741	1	1.1681	0.612536	0.717485	0.653203	0.538272	0.755424	0.857273	0.87037
746	SGN-C173107_STMCL82	SGN-C173107	SGN-U216900	STMCL82	TC97477	1e-24	113	2	2.1129	1.06653	0.859091	0.798532	0.901515	0.927854	1.41543	1.18686
747	SGN-C173107_STMGN27	SGN-C173107	SGN-U216900	STMGN27	TC106624	1e-18	93.7	2	0.863799	1.14388	0.708785	0.892233	0.901515	0.927854	1.41543	1.18686
748	SGN-C173107_STMIB68	SGN-C173107	SGN-U216900	STMIB68	TC92781	3e-22	105	2	0.358696	1.79659	1.66541	0.297256	0.901515	0.927854	1.41543	1.18686
749	SGN-C173107_STMID27	SGN-C173107	SGN-U216900	STMID27	TC110750	1e-18	93.7	2	1.34818	0.988383	1.10835	0.778714	0.901515	0.927854	1.41543	1.18686
750	SGN-C173108_STMCA48	SGN-C173108	SGN-U216705	STMCA48	TC104142	2e-25	117	1	1.22222	0.436744	1.11978	0.618221	0.586226	0.832736	0.428385	0.549467
751	SGN-C173108_STMCD30	SGN-C173108	SGN-U216705	STMCD30	TC93883	0.002	44.1	1	1.06108	0.821282	0.758003	0.547912	0.586226	0.832736	0.428385	0.549467
752	SGN-C173108_STMJC35	SGN-C173108	SGN-U216705	STMJC35	TC108579	0.009	42.1	1	1.05119	1.33333	1.13864	0.639551	0.586226	0.832736	0.428385	0.549467
753	SGN-C173110_STMIS37	SGN-C173110	SGN-U221096	STMIS37	TC108563	0	1394	1	0.700644	1.99655	0.818935	1.05157	1.17925	0.808429	1.08795	0.897839
754	SGN-C173111_STMCC88	SGN-C173111	SGN-U216854	STMCC88	TC106572	6e-07	56	1	1.16829	1.76499	0.982111	0.951264	0.831755	0.863458	1.28765	0.718728
755	SGN-C173111_STMCN55	SGN-C173111	SGN-U216854	STMCN55	TC103606	6e-38	159	1	0.607784	1.41579	0.356132	0.545124	0.831755	0.863458	1.28765	0.718728
756	SGN-C173111_STMEC33	SGN-C173111	SGN-U216854	STMEC33	TC103466	0	2847	1	1.09197	1.16947	1.05942	0.860258	0.831755	0.863458	1.28765	0.718728
757	SGN-C173112_STMCK62	SGN-C173112	SGN-U213602	STMCK62	TC101842	4e-122	438	1	0.640728	1.63658	0.879526	0.741404	0.771564	0.90625	0.887786	0.903603
758	SGN-C173112_STMCR17	SGN-C173112	SGN-U213602	STMCR17	TC111572	8e-06	52	1	1.06841	0.629283	0.765797	0.790995	0.771564	0.90625	0.887786	0.903603
759	SGN-C173112_STMJH24	SGN-C173112	SGN-U213602	STMJH24	TC99132	2e-31	137	1	0.800587	0.697797	1.2352	0.727041	0.771564	0.90625	0.887786	0.903603
760	SGN-C173113_STMCO50	SGN-C173113	SGN-U213161	STMCO50	TC92866	0.0003	46.1	2	0.751389	1.94843	1.81235	1.08862	0.844011	0.980271	0.943532	1.00913
761	SGN-C173113_STMCP03	SGN-C173113	SGN-U213161	STMCP03	TC103016	0.0003	46.1	2	0.837004	0.609581	1.38112	1.39521	0.844011	0.980271	0.943532	1.00913
762	SGN-C173113_STMCY84	SGN-C173113	SGN-U213161	STMCY84	TC105719	0	876	2	0.759217	0.18215	2.32187	0.900348	0.844011	0.980271	0.943532	1.00913
763	SGN-C173113_STMDI60	SGN-C173113	SGN-U213161	STMDI60	TC102204	0.0003	46.1	2	1.26859	0.754258	0.905263	0.542081	0.844011	0.980271	0.943532	1.00913
764	SGN-C173113_STMED26	SGN-C173113	SGN-U213161	STMED26	TC102334	2e-05	50.1	2	0.767424	0.456669	0.636206	0.842702	0.844011	0.980271	0.943532	1.00913
765	SGN-C173113_STMEO21	SGN-C173113	SGN-U213161	STMEO21	TC104572	7e-05	48.1	2	0.710949	0.950441	1.03846	0.670357	0.844011	0.980271	0.943532	1.00913
766	SGN-C173113_STMES67	SGN-C173113	SGN-U213161	STMES67	TC103027	7e-05	48.1	2	0.661926	2.39871	1.39966	0.965588	0.844011	0.980271	0.943532	1.00913
767	SGN-C173113_STMGV42	SGN-C173113	SGN-U213161	STMGV42	TC104588	7e-05	48.1	2	1.22875	0.623552	1.50909	0.799051	0.844011	0.980271	0.943532	1.00913
768	SGN-C173113_STMHK47	SGN-C173113	SGN-U213161	STMHK47	TC103816	7e-05	48.1	2	1.03192	0.985714	0.391121	0.533179	0.844011	0.980271	0.943532	1.00913
769	SGN-C173113_STMHR19	SGN-C173113	SGN-U213161	STMHR19	TC103999	0.0003	46.1	2	0.843238	1.01639	0.872913	1.23165	0.844011	0.980271	0.943532	1.00913
770	SGN-C173113_STMIH91	SGN-C173113	SGN-U213161	STMIH91	TC94822	0.001	44.1	2	1.94125	3.54601	0.315401	0.434731	0.844011	0.980271	0.943532	1.00913
771	SGN-C173113_STMJA60	SGN-C173113	SGN-U213161	STMJA60	TC107385	0.004	42.1	2	0.950045	1.37907	1.03116	0.330994	0.844011	0.980271	0.943532	1.00913
772	SGN-C173113_STMJL31	SGN-C173113	SGN-U213161	STMJL31	TC92871	0.0003	46.1	2	1.00789	1.23043	0.782787	0.878212	0.844011	0.980271	0.943532	1.00913
773	SGN-C173114_STMHH50	SGN-C173114	SGN-U214972	STMHH50	TC110060	0	1003	2	0.889804	0.778855	0.674012	0.895858	0.610543	0.82234	1.0733	1.05626
774	SGN-C173115_STMDP56	SGN-C173115	SGN-U215963	STMDP56	TC104435	0.087	38.2	1	0.910408	0.755157	1.24774	1.76918	1.25552	1.10811	1.18703	0.914
775	SGN-C173115_STMEC77	SGN-C173115	SGN-U215963	STMEC77	TC96584	0	1731	1	1.07404	0.51073	1.00629	0.982047	1.25552	1.10811	1.18703	0.914
776	SGN-C173115_STMFB11	SGN-C173115	SGN-U215963	STMFB11	TC105955	2e-05	50.1	1	0.983634	0.615046	1.72289	2.66525	1.25552	1.10811	1.18703	0.914
777	SGN-C173115_STMHW22	SGN-C173115	SGN-U215963	STMHW22	TC95804	2e-05	50.1	1	1.48568	1.47092	0.803178	1.17549	1.25552	1.10811	1.18703	0.914
778	SGN-C173115_STMJL18	SGN-C173115	SGN-U215963	STMJL18	TC108750	0.022	40.1	1	1.67975	0.947761	1.46289	1.10671	1.25552	1.10811	1.18703	0.914
779	SGN-C173116_STMHY26	SGN-C173116	SGN-U220751	STMHY26	TC99064	0	1229	1	0.865625	1.43478	0.778464	0.50514	0.838557	1.12007	1.10195	0.607595
780	SGN-C173117_STMET59	SGN-C173117	SGN-U217453	STMET59	TC104716	0.085	38.2	1	1.52322	0.744374	0.867374	0.830487	1.11534	0.876428	0.830382	0.920959
781	SGN-C173122_STMIJ08	SGN-C173122	SGN-U221112	STMIJ08	TC105666	0.002	44.1	1	0.86215	0.936709	0.822671	0.95374	2.09677	1.07212	0.966006	0.995192
782	SGN-C173122_STMIU24	SGN-C173122	SGN-U221112	STMIU24	TC94152	4e-07	56	1	0.755076	1.83498	2.0084	0.596579	2.09677	1.07212	0.966006	0.995192
783	SGN-C173124_STMEZ58	SGN-C173124	SGN-U226435	STMEZ58	TC94250	0.0003	46.1	1	0.849788	0.727673	0.654364	1.8871	1.62598	0.682156	1.0985	0.488419
784	SGN-C173124_STMGG92	SGN-C173124	SGN-U226435	STMGG92	TC100571	0.02	40.1	1	0.670613	0.838536	3.99354	3.0051	1.62598	0.682156	1.0985	0.488419
785	SGN-C173124_STMIS68	SGN-C173124	SGN-U226435	STMIS68	TC94251	0.0003	46.1	1	0.687799	2.76908	0.479469	1.15098	1.62598	0.682156	1.0985	0.488419
786	SGN-C173125_STMHR30	SGN-C173125	SGN-U220053	STMHR30	TC104651	0	686	1	1.11122	0.556596	0.759905	0.682857	1.37336	0.818116	0.581959	1.11099
787	SGN-C173125_STMIY32	SGN-C173125	SGN-U220053	STMIY32	TC93518	3e-39	163	1	1.02381	0.917056	0.658371	0.42937	1.37336	0.818116	0.581959	1.11099
788	SGN-C173128_STMCJ95	SGN-C173128	SGN-U224142	STMCJ95	TC107523	0.061	38.2	1	1.34316	0.737307	1.33186	1.29876	1.05164	0.854739	1.02944	1.1417
789	SGN-C173130_STMCE04	SGN-C173130	SGN-U219735	STMCE04	TC92964	2e-12	73.8	2	0.681044	0.444444	1.55398	0.894796	0.908654	0.998366	1.17808	1.10081
790	SGN-C173130_STMCH72	SGN-C173130	SGN-U219735	STMCH72	TC92971	4e-14	79.8	2	0.885813	0.495601	1.94417	0.690533	0.908654	0.998366	1.17808	1.10081
791	SGN-C173130_STMHQ88	SGN-C173130	SGN-U219735	STMHQ88	TC94532	6e-10	65.9	2	0.933501	1.34848	0.882353	0.823928	0.908654	0.998366	1.17808	1.10081
792	SGN-C173134_STMDV19	SGN-C173134	SGN-U220094	STMDV19	TC106969	0	1009	1	0.929004	2.06782	1.09485	0.919262	1.14995	0.718121	1.25457	0.944646
793	SGN-C173135_STMDD06	SGN-C173135	SGN-U213196	STMDD06	TC103329	0.061	38.2	1	1.26625	1.11811	1.31047	0.90625	1.02807	1.0935	0.775708	0.597857
794	SGN-C173135_STMEZ84	SGN-C173135	SGN-U213196	STMEZ84	TC93684	0	864	1	0.931968	0.960718	1.17526	0.396174	1.02807	1.0935	0.775708	0.597857
795	SGN-C173135_STMIP44	SGN-C173135	SGN-U213196	STMIP44	TC93686	0	852	1	0.812559	2.67213	0.625325	0.541964	1.02807	1.0935	0.775708	0.597857
796	SGN-C173135_STMJE63	SGN-C173135	SGN-U213196	STMJE63	TC93683	0	882	1	1.10795	1.4607	0.859852	0.699769	1.02807	1.0935	0.775708	0.597857
797	SGN-C173136_STMEQ25	SGN-C173136	SGN-U219763	STMEQ25	TC105387	0.098	38.2	1	0.782199	1.0423	0.828854	0.448276	0.687285	1.2194	1.00197	0.717156
798	SGN-C173136_STMHY26	SGN-C173136	SGN-U219763	STMHY26	TC99064	3e-20	99.6	1	0.865625	1.43478	0.778464	0.50514	0.687285	1.2194	1.00197	0.717156
799	SGN-C173140_STMHG78	SGN-C173140	SGN-U225052	STMHG78	TC95487	0.058	38.2	1	0.96268	0.71494	1.06735	0.86802	1.01556	1.00326	1.48837	0.789357
800	SGN-C173141_STMGN82	SGN-C173141	SGN-U214229	STMGN82	TC107001	0.039	40.1	1	1.12718	1.06928	0.972053	0.898216	1.14062	0.739316	0.808208	0.774725
801	SGN-C173141_STMIB37	SGN-C173141	SGN-U214229	STMIB37	TC107127	0.01	42.1	1	0.737578	2.69899	0.838462	1.25464	1.14062	0.739316	0.808208	0.774725
802	SGN-C173141_STMJA93	SGN-C173141	SGN-U214229	STMJA93	TC104580	0.002	44.1	1	1.00907	2.11497	0.829787	0.621655	1.14062	0.739316	0.808208	0.774725
803	SGN-C173141_STMJF23	SGN-C173141	SGN-U214229	STMJF23	TC106265	0.039	40.1	1	1.10226	1.21082	1.31844	0.742222	1.14062	0.739316	0.808208	0.774725
804	SGN-C173141_STMJN32	SGN-C173141	SGN-U214229	STMJN32	TC108808	0.0006	46.1	1	1.25777	1.11124	1.20497	0.940497	1.14062	0.739316	0.808208	0.774725
805	SGN-C173143_STMCI82	SGN-C173143	SGN-U226564	STMCI82	TC94855	0.0003	46.1	2	0.879345	0.428186	2.13039	3.84203	0.88878	0.923636	0.73781	0.719605
806	SGN-C173143_STMEK84	SGN-C173143	SGN-U226564	STMEK84	TC92530	2e-05	50.1	2	0.878229	0.53376	1.94667	2.57016	0.88878	0.923636	0.73781	0.719605
807	SGN-C173143_STMGP76	SGN-C173143	SGN-U215989	STMGP76	TC110812	1e-13	77.8	2	1.34907	1.18968	0.930539	0.923691	0.88878	0.923636	0.73781	0.719605
808	SGN-C173143_STMIU16	SGN-C173143	SGN-U215989	STMIU16	TC105129	3e-26	119	2	1.30522	1.0966	0.849108	1.02519	0.88878	0.923636	0.73781	0.719605
810	SGN-C173143_STMIY92	SGN-C173143	SGN-U226564	STMIY92	TC108055	2e-69	262	2	0.802618	1.79087	0.848195	0.958705	0.88878	0.923636	0.73781	0.719605
811	SGN-C173143_STMJA67	SGN-C173143	SGN-U215989	STMJA67	TC108288	1e-12	73.8	2	0.653061	2.47448	0.794118	1.3742	0.88878	0.923636	0.73781	0.719605
812	SGN-C173143_STMJC24	SGN-C173143	SGN-U215989	STMJC24	TC111509	2e-08	60	2	0.683673	0.729483	0.3858	0.663424	0.88878	0.923636	0.73781	0.719605
813	SGN-C173143_STMJE59	SGN-C173143	SGN-U215989	STMJE59	TC111691	6e-12	71.9	2	1.28125	0.996094	0.692244	0.866543	0.88878	0.923636	0.73781	0.719605
814	SGN-C173143_STMJF12	SGN-C173143	SGN-U226564	STMJF12	TC107800	2e-11	69.9	2	0.840387	0.883863	0.44898	0.676407	0.88878	0.923636	0.73781	0.719605
815	SGN-C173145_STMGA01	SGN-C173145	SGN-U216782	STMGA01	TC95063	0.002	44.1	1	0.951114	0.917377	0.892857	0.962916	1.0597	0.89016	1.40747	0.733488
816	SGN-C173145_STMIF45	SGN-C173145	SGN-U216782	STMIF45	TC94986	0.006	42.1	1	1.05882	1.84917	0.708609	1.26227	1.0597	0.89016	1.40747	0.733488
817	SGN-C173146_STMIN28	SGN-C173146	SGN-U215329	STMIN28	TC99724	0.072	38.2	1	1.09448	1.1025	0.363277	0.875362	0.750122	0.894616	0.635766	1.00388
818	SGN-C173151_STMEI74	SGN-C173151	SGN-U215299	STMEI74	TC105718	0	971	2	0.855956	0.277796	0.674569	0.872749	0.976536	0.955414	1.0134	0.807171
819	SGN-C173152_STMIV13	SGN-C173152	SGN-U220973	STMIV13	TC101812	1e-33	143	1	0.75	3.32013	0.847619	0.745717	0.753135	0.894373	0.840359	0.910909
820	SGN-C173154_STMCL82	SGN-C173154	SGN-U212829	STMCL82	TC97477	0.054	38.2	2	2.1129	1.06653	0.859091	0.798532	1.12038	1.11256	0.863218	0.673766
821	SGN-C173154_STMCY34	SGN-C173154	SGN-U212829	STMCY34	TC102060	4e-09	61.9	2	0.752441	0.537928	1.60421	5.2	1.12038	1.11256	0.863218	0.673766
822	SGN-C173154_STMEB78	SGN-C173154	SGN-U212827	STMEB78	TC92993	0	1727	2	1.50515	0.793582	0.736287	0.492268	1.12038	1.11256	0.863218	0.673766
824	SGN-C173154_STMEY03	SGN-C173154	SGN-U212827	STMEY03	TC108138	3e-05	50.1	2	1.32824	1.47181	0.264082	0.963287	1.12038	1.11256	0.863218	0.673766
825	SGN-C173154_STMGN27	SGN-C173154	SGN-U212829	STMGN27	TC106624	2e-11	69.9	2	0.863799	1.14388	0.708785	0.892233	1.12038	1.11256	0.863218	0.673766
826	SGN-C173154_STMGY73	SGN-C173154	SGN-U212829	STMGY73	TC98521	2e-10	65.9	2	0.892626	1.63407	0.684274	0.954724	1.12038	1.11256	0.863218	0.673766
827	SGN-C173154_STMHR39	SGN-C173154	SGN-U212829	STMHR39	TC105656	0.014	40.1	2	0.716573	0.812265	0.494615	0.531797	1.12038	1.11256	0.863218	0.673766
828	SGN-C173154_STMIB68	SGN-C173154	SGN-U212829	STMIB68	TC92781	2e-07	56	2	0.358696	1.79659	1.66541	0.297256	1.12038	1.11256	0.863218	0.673766
829	SGN-C173154_STMID27	SGN-C173154	SGN-U212829	STMID27	TC110750	6e-08	58	2	1.34818	0.988383	1.10835	0.778714	1.12038	1.11256	0.863218	0.673766
830	SGN-C173154_STMIU12	SGN-C173154	SGN-U212827	STMIU12	TC94587	0.0001	48.1	2	1.12808	1.13959	0.441084	0.563253	1.12038	1.11256	0.863218	0.673766
831	SGN-C173154_STMIW73	SGN-C173154	SGN-U212827	STMIW73	TC108777	0.0005	46.1	2	0.849813	1.18806	0.315361	0.974203	1.12038	1.11256	0.863218	0.673766
832	SGN-C173154_STMJB83	SGN-C173154	SGN-U212829	STMJB83	TC98973	6e-05	48.1	2	1.10275	1.03732	0.77412	0.900109	1.12038	1.11256	0.863218	0.673766
833	SGN-C173154_STMJF69	SGN-C173154	SGN-U212829	STMJF69	TC96535	0.014	40.1	2	1.2008	1.48503	0.776596	0.745606	1.12038	1.11256	0.863218	0.673766
834	SGN-C173154_STMJK18	SGN-C173154	SGN-U212829	STMJK18	TC110670	0.014	40.1	2	1.14132	0.708369	1.3775	0.908696	1.12038	1.11256	0.863218	0.673766
835	SGN-C173157_STMGN30	SGN-C173157	SGN-U224655	STMGN30	TC95079	0.054	38.2	1	1.18284	1.07259	0.906426	1.20444	1.2827	0.988439	1.02874	0.857442
836	SGN-C173157_STMJP96	SGN-C173157	SGN-U224655	STMJP96	TC95982	0.054	38.2	1	0.89011	0.833469	0.928258	0.581776	1.2827	0.988439	1.02874	0.857442
837	SGN-C173160_STMJN45	SGN-C173160	SGN-U214874	STMJN45	TC95796	1e-156	553	1	2.67517	1.58266	1.86667	3.28875	1.03525	0.948125	1.65916	2.06674
838	SGN-C173162_STMGC82	SGN-C173162	SGN-U220918	STMGC82	TC104283	0	1179	2	0.907817	0.325281	1.50312	2.09846	0.989851	1.23418	0.847512	0.8432
839	SGN-C173162_STMGO08	SGN-C173162	SGN-U220918	STMGO08	TC106499	0.017	40.1	2	1.02359	0.859593	0.658138	1.26682	0.989851	1.23418	0.847512	0.8432
840	SGN-C173165_STMDC29	SGN-C173165	SGN-U213373	STMDC29	TC106598	8e-19	95.6	2	1.15846	1.43075	1.10899	1.09205	1.3835	0.954733	0.690068	0.934053
842	SGN-C173165_STMEA05	SGN-C173165	SGN-U213374	STMEA05	TC95330	0.009	42.1	2	1.02844	0.892699	0.668919	0.818182	1.3835	0.954733	0.690068	0.934053
843	SGN-C173165_STMEK12	SGN-C173165	SGN-U213373	STMEK12	TC106671	7e-07	56	2	0.978545	0.488925	1.22796	0.662396	1.3835	0.954733	0.690068	0.934053
844	SGN-C173169_STMCH02	SGN-C173169	SGN-U216625	STMCH02	TC104174	0.072	38.2	1	0.712644	0.655761	1.87172	3.62011	0.663212	0.866764	0.786795	0.728676
845	SGN-C173169_STMIY85	SGN-C173169	SGN-U216625	STMIY85	TC96490	0	1413	1	0.784684	1.93528	0.526981	0.423529	0.663212	0.866764	0.786795	0.728676
846	SGN-C173170_STMGB65	SGN-C173170	SGN-U223721	STMGB65	TC99974	0.068	38.2	1	1.04193	0.398998	1.48155	1.59278	1.0592	1.23071	1.36748	1.93691
847	SGN-C173172_STMCQ64	SGN-C173172	SGN-U219593	STMCQ64	TC104993	2e-05	50.1	1	1.21487	0.921238	2.12031	2.01006	1.54286	1.26201	1.10581	1.08228
848	SGN-C173172_STMEC77	SGN-C173172	SGN-U219593	STMEC77	TC96584	0.015	40.1	1	1.07404	0.51073	1.00629	0.982047	1.54286	1.26201	1.10581	1.08228
849	SGN-C173172_STMEW48	SGN-C173172	SGN-U219593	STMEW48	TC93983	0.0002	46.1	1	1.19209	0.508731	1.40639	0.713126	1.54286	1.26201	1.10581	1.08228
850	SGN-C173172_STMHW22	SGN-C173172	SGN-U219593	STMHW22	TC95804	2e-08	60	1	1.48568	1.47092	0.803178	1.17549	1.54286	1.26201	1.10581	1.08228
851	SGN-C173172_STMIM44	SGN-C173172	SGN-U219593	STMIM44	TC99694	0.057	38.2	1	0.757632	0.881651	1.01264	1.18879	1.54286	1.26201	1.10581	1.08228
852	SGN-C173172_STMIZ55	SGN-C173172	SGN-U219593	STMIZ55	TC103825	0.015	40.1	1	0.79161	1.03828	0.630275	0.410313	1.54286	1.26201	1.10581	1.08228
853	SGN-C173172_STMJL18	SGN-C173172	SGN-U219593	STMJL18	TC108750	0	1215	1	1.67975	0.947761	1.46289	1.10671	1.54286	1.26201	1.10581	1.08228
854	SGN-C173173_STMEC75	SGN-C173173	SGN-U219935	STMEC75	TC98555	0.005	42.1	1	0.76662	0.582278	0.826277	0.861347	0.895085	1.221	0.910509	1.28136
856	SGN-C173173_STMER52	SGN-C173173	SGN-U219935	STMER52	TC93004	0.019	40.1	1	1.23469	0.892157	0.668161	0.796417	0.895085	1.221	0.910509	1.28136
857	SGN-C173173_STMJA82	SGN-C173173	SGN-U219935	STMJA82	TC108515	6e-55	214	1	1.08657	1.45157	0.934752	1.05412	0.895085	1.221	0.910509	1.28136
858	SGN-C173173_STMJI06	SGN-C173173	SGN-U219935	STMJI06	TC103228	0.073	38.2	1	0.927597	0.913646	1.2128	0.564055	0.895085	1.221	0.910509	1.28136
859	SGN-C173174_STMDF16	SGN-C173174	SGN-U220375	STMDF16	TC96710	0.002	44.1	2	0.90801	0.96	1.7619	1.84964	0.917016	1.16116	1.18256	0.985537
860	SGN-C173178_STMEQ91	SGN-C173178	SGN-U221337	STMEQ91	TC93015	7e-54	210	2	0.700529	1.74495	0.605585	0.786445	0.8183	1.39189	0.70049	1.94207
861	SGN-C173178_STMGG33	SGN-C173178	SGN-U221337	STMGG33	TC93555	0.06	38.2	2	0.949342	0.636905	0.9685	1.44854	0.8183	1.39189	0.70049	1.94207
862	SGN-C173178_STMIM26	SGN-C173178	SGN-U221337	STMIM26	TC98161	0.015	40.1	2	1.95494	1.013	1.04497	1.36246	0.8183	1.39189	0.70049	1.94207
863	SGN-C173178_STMIN59	SGN-C173178	SGN-U221337	STMIN59	TC105867	1e-09	63.9	2	1.0027	1.189	0.668817	1.64718	0.8183	1.39189	0.70049	1.94207
864	SGN-C173180_STMEY11	SGN-C173180	SGN-U217157	STMEY11	TC110968	0.071	38.2	1	1.0506	0.706454	1.45775	1.50627	1.00203	1.02397	2.51836	1.22178
865	SGN-C173181_STMCN26	SGN-C173181	SGN-U221176	STMCN26	TC103394	0.068	38.2	2	0.927664	1.06176	0.756335	0.758377	0.892911	1.1993	0.891949	0.791218
866	SGN-C173181_STMDG08	SGN-C173181	SGN-U221176	STMDG08	TC103393	0.068	38.2	2	0.72612	1.0517	1.04008	0.789688	0.892911	1.1993	0.891949	0.791218
867	SGN-C173181_STMGU58	SGN-C173181	SGN-U221176	STMGU58	TC108489	0.017	40.1	2	1.26454	1.14502	1.16816	1.23123	0.892911	1.1993	0.891949	0.791218
868	SGN-C173182_STMED37	SGN-C173182	SGN-U220543	STMED37	TC93349	5e-49	194	1	0.625	1.97744	0.732475	0.630676	2.19793	0.990944	1.55794	0.850485
869	SGN-C173183_STMCN26	SGN-C173183	SGN-U221176	STMCN26	TC103394	0.068	38.2	2	0.927664	1.06176	0.756335	0.758377	0.910909	1.13487	1.2699	1.02506
870	SGN-C173183_STMDG08	SGN-C173183	SGN-U221176	STMDG08	TC103393	0.068	38.2	2	0.72612	1.0517	1.04008	0.789688	0.910909	1.13487	1.2699	1.02506
871	SGN-C173183_STMGU58	SGN-C173183	SGN-U221176	STMGU58	TC108489	0.017	40.1	2	1.26454	1.14502	1.16816	1.23123	0.910909	1.13487	1.2699	1.02506
872	SGN-C173186_STMDS80	SGN-C173186	SGN-U216919	STMDS80	TC107242	0.006	42.1	1	1.12344	0.72229	1.1903	1.3588	0.742193	0.957041	0.944179	1.266
873	SGN-C173186_STMGC75	SGN-C173186	SGN-U216919	STMGC75	TC95824	0.0004	46.1	1	1.02805	0.494085	1.04431	2.75706	0.742193	0.957041	0.944179	1.266
874	SGN-C173187_STMCU55	SGN-C173187	SGN-U216865	STMCU55	TC94463	0	1635	2	0.838072	1.22757	0.563455	0.560792	0.790386	1.22308	0.884887	0.761871
876	SGN-C173187_STMGO08	SGN-C173187	SGN-U221357	STMGO08	TC106499	0.014	40.1	2	1.02359	0.859593	0.658138	1.26682	0.790386	1.22308	0.884887	0.761871
877	SGN-C173191_STMEQ25	SGN-C173191	SGN-U220501	STMEQ25	TC105387	0	878	1	0.782199	1.0423	0.828854	0.448276	1.17141	1.3937	0.77098	0.604095
878	SGN-C173193_STMIS32	SGN-C173193	SGN-U226001	STMIS32	TC109250	1e-34	147	2	1.10854	1.19654	1.21258	0.775823	0.937188	1.05035	0.814585	0.966422
879	SGN-C173194_STMCZ58	SGN-C173194	SGN-U217289	STMCZ58	TC102236	0.007	42.1	2	1.1726	0.293108	0.566859	1.07428	0.767123	1.03866	0.921769	1.0164
880	SGN-C173194_STMEC38	SGN-C173194	SGN-U217289	STMEC38	TC102239	0.028	40.1	2	0.539503	1.39446	0.432314	0.970693	0.767123	1.03866	0.921769	1.0164
881	SGN-C173194_STMEP45	SGN-C173194	SGN-U217289	STMEP45	TC103660	0.028	40.1	2	0.86168	1.64744	1.2534	1.50992	0.767123	1.03866	0.921769	1.0164
882	SGN-C173194_STMGR32	SGN-C173194	SGN-U217289	STMGR32	TC103471	0.007	42.1	2	1.09585	2.03301	0.597471	0.805046	0.767123	1.03866	0.921769	1.0164
883	SGN-C173194_STMGZ04	SGN-C173194	SGN-U217289	STMGZ04	TC107366	0.028	40.1	2	1.24405	0.950695	0.869148	0.888235	0.767123	1.03866	0.921769	1.0164
884	SGN-C173194_STMIX35	SGN-C173194	SGN-U217289	STMIX35	TC108021	0.028	40.1	2	1.41832	1.00308	0.922803	1.075	0.767123	1.03866	0.921769	1.0164
885	SGN-C173194_STMJI74	SGN-C173194	SGN-U217289	STMJI74	TC96175	3e-14	79.8	2	1.08824	1.24381	1.13167	0.89433	0.767123	1.03866	0.921769	1.0164
886	SGN-C173195_STMCP17	SGN-C173195	SGN-U215393	STMCP17	TC102384	0.024	40.1	1	1.1823	0.360228	3.37882	1.68009	1.09492	0.959689	0.902181	0.795759
887	SGN-C173195_STMEF42	SGN-C173195	SGN-U215393	STMEF42	TC96203	6e-06	52	1	1.31392	1.28952	2.26005	1.73333	1.09492	0.959689	0.902181	0.795759
888	SGN-C173195_STMEG89	SGN-C173195	SGN-U215393	STMEG89	TC92491	0.0001	48.1	1	1.18436	0.655729	1.82656	1.33838	1.09492	0.959689	0.902181	0.795759
889	SGN-C173195_STMER77	SGN-C173195	SGN-U215393	STMER77	TC93151	4e-10	65.9	1	1.12858	1.08943	0.983756	0.595238	1.09492	0.959689	0.902181	0.795759
890	SGN-C173195_STMEZ89	SGN-C173195	SGN-U215393	STMEZ89	TC102871	0.006	42.1	1	1.10594	0.632624	2.79453	2.67096	1.09492	0.959689	0.902181	0.795759
891	SGN-C173195_STMFB48	SGN-C173195	SGN-U215393	STMFB48	TC102878	0.024	40.1	1	1.85714	0.709379	3.52955	0.915254	1.09492	0.959689	0.902181	0.795759
892	SGN-C173195_STMGB54	SGN-C173195	SGN-U215393	STMGB54	TC106393	0.096	38.2	1	0.759389	0.302947	1.1086	1.00146	1.09492	0.959689	0.902181	0.795759
893	SGN-C173195_STMHA29	SGN-C173195	SGN-U215393	STMHA29	TC108769	0.002	44.1	1	1.02782	0.657847	0.881289	0.884304	1.09492	0.959689	0.902181	0.795759
894	SGN-C173195_STMIB43	SGN-C173195	SGN-U215393	STMIB43	TC97661	0.006	42.1	1	0.369697	2.33128	0.671417	1.09048	1.09492	0.959689	0.902181	0.795759
895	SGN-C173195_STMIR86	SGN-C173195	SGN-U215393	STMIR86	TC104356	0.0004	46.1	1	0.959918	2.79599	1.15404	1.89121	1.09492	0.959689	0.902181	0.795759
896	SGN-C173195_STMIY25	SGN-C173195	SGN-U215393	STMIY25	TC102870	3e-05	50.1	1	1.42724	1.61493	1.32103	0.283626	1.09492	0.959689	0.902181	0.795759
897	SGN-C173195_STMJI61	SGN-C173195	SGN-U215393	STMJI61	TC93370	0.024	40.1	1	0.881111	2.40852	1.18769	1.32653	1.09492	0.959689	0.902181	0.795759
898	SGN-C173197_STMEV14	SGN-C173197	SGN-U219831	STMEV14	TC95088	2e-06	54	1	0.878023	1.34473	1.32533	1.37258	1.23418	0.854976	1.18243	0.93865
899	SGN-C173199_STMEW58	SGN-C173199	SGN-U213785	STMEW58	TC107145	0.048	40.1	1	0.947839	0.981317	0.984781	1.50339	0.969838	1.00267	1.33755	1.11801
900	SGN-C173199_STMEY66	SGN-C173199	SGN-U213785	STMEY66	TC100126	4e-18	93.7	1	1.1526	1.03664	1.84653	0.839196	0.969838	1.00267	1.33755	1.11801
901	SGN-C173199_STMHX77	SGN-C173199	SGN-U213785	STMHX77	TC111013	0.0002	48.1	1	1.18082	0.82783	0.617788	0.742313	0.969838	1.00267	1.33755	1.11801
902	SGN-C173199_STMIC46	SGN-C173199	SGN-U213785	STMIC46	TC95729	0.048	40.1	1	1.0301	1.78008	1.24849	1.99548	0.969838	1.00267	1.33755	1.11801
903	SGN-C173199_STMIK67	SGN-C173199	SGN-U213785	STMIK67	TC108836	0.048	40.1	1	0.608445	2.63068	0.672626	1.27345	0.969838	1.00267	1.33755	1.11801
904	SGN-C173199_STMIS69	SGN-C173199	SGN-U213785	STMIS69	TC108498	4e-95	349	1	1.09779	2.49661	1.09882	0.64	0.969838	1.00267	1.33755	1.11801
905	SGN-C173199_STMIX34	SGN-C173199	SGN-U213785	STMIX34	TC95456	0.048	40.1	1	1.05388	1.12725	0.88029	0.707267	0.969838	1.00267	1.33755	1.11801
906	SGN-C173199_STMJA41	SGN-C173199	SGN-U213785	STMJA41	TC107807	1e-05	52	1	1.04294	1.12158	0.897759	0.606481	0.969838	1.00267	1.33755	1.11801
907	SGN-C173199_STMJA73	SGN-C173199	SGN-U213785	STMJA73	TC97325	0.0008	46.1	1	0.935174	1.3777	0.867257	0.695918	0.969838	1.00267	1.33755	1.11801
908	SGN-C173199_STMJE62	SGN-C173199	SGN-U213785	STMJE62	TC111620	0.0002	48.1	1	1.03044	1.45695	1.04587	0.882295	0.969838	1.00267	1.33755	1.11801
909	SGN-C173201_STMIK78	SGN-C173201	SGN-U217725	STMIK78	TC106347	0	1142	1	1.02798	0.73287	1.25124	0.637549	0.834215	0.937023	1.45626	0.841232
910	SGN-C173202_STMEF42	SGN-C173202	SGN-U221170	STMEF42	TC96203	0.006	42.1	1	1.31392	1.28952	2.26005	1.73333	0.533062	0.879815	1.17984	1.02639
911	SGN-C173202_STMEG89	SGN-C173202	SGN-U221170	STMEG89	TC92491	3e-05	50.1	1	1.18436	0.655729	1.82656	1.33838	0.533062	0.879815	1.17984	1.02639
912	SGN-C173202_STMEZ89	SGN-C173202	SGN-U221170	STMEZ89	TC102871	0.006	42.1	1	1.10594	0.632624	2.79453	2.67096	0.533062	0.879815	1.17984	1.02639
913	SGN-C173202_STMGB54	SGN-C173202	SGN-U221170	STMGB54	TC106393	2e-12	73.8	1	0.759389	0.302947	1.1086	1.00146	0.533062	0.879815	1.17984	1.02639
914	SGN-C173202_STMGQ41	SGN-C173202	SGN-U221170	STMGQ41	TC105085	0.0004	46.1	1	9.41704	3.45556	2.29637	0.755372	0.533062	0.879815	1.17984	1.02639
915	SGN-C173202_STMHA29	SGN-C173202	SGN-U221170	STMHA29	TC108769	1e-07	58	1	1.02782	0.657847	0.881289	0.884304	0.533062	0.879815	1.17984	1.02639
916	SGN-C173202_STMHI79	SGN-C173202	SGN-U221170	STMHI79	TC93947	0.025	40.1	1	0.985626	1.07392	0.413263	0.921659	0.533062	0.879815	1.17984	1.02639
917	SGN-C173202_STMHW72	SGN-C173202	SGN-U221170	STMHW72	TC105280	0.025	40.1	1	0.605161	0.339089	0.518219	1	0.533062	0.879815	1.17984	1.02639
918	SGN-C173202_STMJI15	SGN-C173202	SGN-U221170	STMJI15	TC108941	0.006	42.1	1	0.5536	1.18832	0.251453	0.866109	0.533062	0.879815	1.17984	1.02639
919	SGN-C173202_STMJN11	SGN-C173202	SGN-U221170	STMJN11	TC93892	0.098	38.2	1	2.44225	1.81752	1.21106	0.741525	0.533062	0.879815	1.17984	1.02639
920	SGN-C173202_STMJN18	SGN-C173202	SGN-U221170	STMJN18	TC96652	0.025	40.1	1	0.867841	0.289883	0.914851	0.466	0.533062	0.879815	1.17984	1.02639
921	SGN-C173203_STMCU89	SGN-C173203	SGN-U216230	STMCU89	TC94513	0	1608	1	0.80027	0.340858	1.86399	1.87044	0.964578	0.771157	0.588197	1.12469
922	SGN-C173205_STMDF84	SGN-C173205	SGN-U215880	STMDF84	TC104275	0	1524	1	0.704533	0.223545	1.17795	1.09209	1.24348	0.828619	0.905991	1.42136
923	SGN-C173207_STMCV57	SGN-C173207	SGN-U216085	STMCV57	TC104832	0.002	44.1	1	0.607759	0.528703	0.719212	1.70356	0.622975	0.748886	0.912653	0.870877
924	SGN-C173207_STMCX22	SGN-C173207	SGN-U216085	STMCX22	TC103221	0.03	40.1	1	1.26898	0.808989	1.4452	2.04442	0.622975	0.748886	0.912653	0.870877
925	SGN-C173207_STMEC52	SGN-C173207	SGN-U216085	STMEC52	TC105297	0	1766	1	0.908865	0.768821	0.894277	1.48187	0.622975	0.748886	0.912653	0.870877
926	SGN-C173213_STMEO68	SGN-C173213	SGN-U217251	STMEO68	TC102801	2e-20	99.6	2	0.544634	1.93448	1.07498	0.514165	0.610543	1.7836	0.662162	0.506133
927	SGN-C173213_STMHA35	SGN-C173213	SGN-U217251	STMHA35	TC102428	0	890	2	0.647677	1.9011	0.74981	0.604684	0.610543	1.7836	0.662162	0.506133
928	SGN-C173214_STMDW06	SGN-C173214	SGN-U214827	STMDW06	TC103542	0	3154	1	0.993276	0.535925	1.05053	0.989378	0.741039	0.681159	0.957924	0.711029
929	SGN-C173215_STMCC89	SGN-C173215	SGN-U215570	STMCC89	TC93652	0.006	42.1	2	1.19019	0.746291	1.43672	0.619403	1.04208	0.857602	0.744361	0.851675
930	SGN-C173215_STMCE63	SGN-C173215	SGN-U215570	STMCE63	TC104725	0.025	40.1	2	0.99267	0.925969	0.692178	1.03953	1.04208	0.857602	0.744361	0.851675
931	SGN-C173215_STMCM02	SGN-C173215	SGN-U215570	STMCM02	TC103822	0	1570	2	0.908924	0.48583	0.962874	1.301	1.04208	0.857602	0.744361	0.851675
932	SGN-C173215_STMDJ33	SGN-C173215	SGN-U215570	STMDJ33	TC105535	0.006	42.1	2	1.23747	0.536696	0.802604	1.99558	1.04208	0.857602	0.744361	0.851675
933	SGN-C173215_STMHE66	SGN-C173215	SGN-U215570	STMHE66	TC104595	0.1	38.2	2	1.44282	0.764513	1.225	0.801822	1.04208	0.857602	0.744361	0.851675
934	SGN-C173215_STMHQ46	SGN-C173215	SGN-U215570	STMHQ46	TC94337	0.006	42.1	2	0.980095	1.54817	0.632871	0.75672	1.04208	0.857602	0.744361	0.851675
935	SGN-C173217_STMCL03	SGN-C173217	SGN-U224670	STMCL03	TC106022	0.064	38.2	1	0.953509	0.546036	0.900442	0.992383	0.246407	2.03242	0.802486	0.460177
936	SGN-C173217_STMCO63	SGN-C173217	SGN-U224670	STMCO63	TC93548	0.064	38.2	1	1.45212	1.33964	0.961005	1.01	0.246407	2.03242	0.802486	0.460177
937	SGN-C173217_STMFB68	SGN-C173217	SGN-U224670	STMFB68	TC97738	3e-13	75.8	1	2.12708	1.15838	1.98162	0.739422	0.246407	2.03242	0.802486	0.460177
938	SGN-C173217_STMIK39	SGN-C173217	SGN-U224670	STMIK39	TC92900	0.016	40.1	1	1.26305	3.44857	0.926554	1.6412	0.246407	2.03242	0.802486	0.460177
939	SGN-C173217_STMJF76	SGN-C173217	SGN-U224670	STMJF76	TC108342	0.064	38.2	1	1.44288	0.838612	0.704663	0.92008	0.246407	2.03242	0.802486	0.460177
940	SGN-C173219_STMCH74	SGN-C173219	SGN-U213349	STMCH74	TC103497	4e-11	69.9	1	1.11577	0.232669	1.23339	0.806184	1.28418	0.906876	0.682124	0.833856
941	SGN-C173219_STMED26	SGN-C173219	SGN-U213349	STMED26	TC102334	0	1778	1	0.767424	0.456669	0.636206	0.842702	1.28418	0.906876	0.682124	0.833856
942	SGN-C173220_STMCB85	SGN-C173220	SGN-U214065	STMCB85	TC99525	0.037	40.1	1	0.887122	3.06475	0.727778	1.34884	1.2543	1.15256	0.773333	0.761836
943	SGN-C173220_STMCK86	SGN-C173220	SGN-U214065	STMCK86	TC94650	3e-27	123	1	0.69209	1.39207	0.731364	1.17653	1.2543	1.15256	0.773333	0.761836
944	SGN-C173220_STMCS18	SGN-C173220	SGN-U214065	STMCS18	TC105233	0.037	40.1	1	0.913551	0.304965	2.85181	0.651515	1.2543	1.15256	0.773333	0.761836
945	SGN-C173220_STMEL65	SGN-C173220	SGN-U214065	STMEL65	TC94839	0.002	44.1	1	1.24308	0.638116	1.44212	1.1917	1.2543	1.15256	0.773333	0.761836
946	SGN-C173220_STMGY89	SGN-C173220	SGN-U214065	STMGY89	TC96690	0.009	42.1	1	0.991346	0.876993	0.775049	1.0792	1.2543	1.15256	0.773333	0.761836
947	SGN-C173220_STMGZ72	SGN-C173220	SGN-U214065	STMGZ72	TC97669	6e-07	56	1	1.25858	0.580952	0.873596	0.87788	1.2543	1.15256	0.773333	0.761836
948	SGN-C173225_STMHR39	SGN-C173225	SGN-U217630	STMHR39	TC105656	1e-16	87.7	2	0.716573	0.812265	0.494615	0.531797	0.937243	1.04348	1.13508	0.818182
950	SGN-C173227_STMHI36	SGN-C173227	SGN-U214843	STMHI36	TC97984	0	1667	1	1.12667	0.772375	1.43019	0.838117	1.58787	0.851271	0.633817	1.01206
951	SGN-C173228_STMCB22	SGN-C173228	SGN-U216632	STMCB22	TC106339	0.054	38.2	2	0.904512	1.87835	0.688713	1.07932	1.14271	0.822924	0.930594	0.9523
952	SGN-C173228_STMHH44	SGN-C173228	SGN-U224780	STMHH44	TC99327	0.002	44.1	2	0.572603	2.96501	0.531627	0.460757	1.14271	0.822924	0.930594	0.9523
953	SGN-C173228_STMHH67	SGN-C173228	SGN-U216632	STMHH67	TC97724	0.014	40.1	2	0.69747	1.76866	0.797101	0.791045	1.14271	0.822924	0.930594	0.9523
954	SGN-C173228_STMJL49	SGN-C173228	SGN-U216632	STMJL49	TC102829	0.003	42.1	2	0.8482	1.62889	0.446602	0.631295	1.14271	0.822924	0.930594	0.9523
955	SGN-C173231_STMCG69	SGN-C173231	SGN-U214358	STMCG69	TC108040	0.084	38.2	2	0.947066	1.86434	1.5197	1.20139	1.11336	0.786164	0.921397	1.05984
956	SGN-C173231_STMDO47	SGN-C173231	SGN-U214358	STMDO47	TC95471	0	1334	2	1.22868	0.447556	2.71868	0.733758	1.11336	0.786164	0.921397	1.05984
958	SGN-C173231_STMDU06	SGN-C173231	SGN-U214358	STMDU06	TC95403	2e-08	60	2	0.889497	0.44486	1.18674	1.91438	1.11336	0.786164	0.921397	1.05984
959	SGN-C173231_STMEO87	SGN-C173231	SGN-U214358	STMEO87	TC108149	1e-22	107	2	1.16147	1.62081	0.830928	1.14477	1.11336	0.786164	0.921397	1.05984
961	SGN-C173232_STMDQ23	SGN-C173232	SGN-U216389	STMDQ23	TC93659	0.044	40.1	1	0.737978	1.40741	0.829008	0.468432	0.774606	0.886297	0.51318	0.686869
962	SGN-C173232_STMGR59	SGN-C173232	SGN-U216389	STMGR59	TC103004	7e-07	56	1	0.837408	0.884706	1.65704	1.15625	0.774606	0.886297	0.51318	0.686869
963	SGN-C173232_STMJK74	SGN-C173232	SGN-U216389	STMJK74	TC106195	0	1980	1	1.15297	2.01575	0.711434	0.467297	0.774606	0.886297	0.51318	0.686869
964	SGN-C173232_STMJN73	SGN-C173232	SGN-U216389	STMJN73	TC108432	5e-05	50.1	1	0.40756	0.394306	0.215909	0.467811	0.774606	0.886297	0.51318	0.686869
965	SGN-C173233_STMGM89	SGN-C173233	SGN-U216196	STMGM89	TC97277	0	1594	1	2.125	1.5	1.31634	0.283059	0.80203	0.959581	1.14324	0.64955
966	SGN-C173234_STMDQ23	SGN-C173234	SGN-U216389	STMDQ23	TC93659	0.044	40.1	2	0.737978	1.40741	0.829008	0.468432	0.858907	0.797125	1.26553	0.933641
967	SGN-C173234_STMDU54	SGN-C173234	SGN-U216137	STMDU54	TC111054	6e-128	458	2	0.941772	0.810198	1.14059	0.576271	0.858907	0.797125	1.26553	0.933641
968	SGN-C173234_STMGR59	SGN-C173234	SGN-U216389	STMGR59	TC103004	7e-07	56	2	0.837408	0.884706	1.65704	1.15625	0.858907	0.797125	1.26553	0.933641
969	SGN-C173234_STMHE53	SGN-C173234	SGN-U216137	STMHE53	TC100013	0	835	2	1.03559	1.04893	0.63046	0.616149	0.858907	0.797125	1.26553	0.933641
970	SGN-C173234_STMJK74	SGN-C173234	SGN-U216389	STMJK74	TC106195	0	1980	2	1.15297	2.01575	0.711434	0.467297	0.858907	0.797125	1.26553	0.933641
971	SGN-C173234_STMJN73	SGN-C173234	SGN-U216389	STMJN73	TC108432	5e-05	50.1	2	0.40756	0.394306	0.215909	0.467811	0.858907	0.797125	1.26553	0.933641
972	SGN-C173236_STMGB91	SGN-C173236	SGN-U226982	STMGB91	TC98811	0.003	42.1	2	0.690358	0.691845	1.04024	0.844739	1.11055	1.09754	0.837443	0.821044
973	SGN-C173236_STMGG22	SGN-C173236	SGN-U220256	STMGG22	TC106651	0	959	2	0.769149	0.847949	0.986876	1.27926	1.11055	1.09754	0.837443	0.821044
975	SGN-C173237_STMFB44	SGN-C173237	SGN-U214259	STMFB44	TC102845	1e-77	289	1	0.96182	1.82839	1.59422	0.92817	1.31659	1.10994	1.11854	1.01345
976	SGN-C173237_STMFB60	SGN-C173237	SGN-U214259	STMFB60	TC93356	0.0003	46.1	1	0.938849	0.269695	1.14247	0.714192	1.31659	1.10994	1.11854	1.01345
977	SGN-C173237_STMFB93	SGN-C173237	SGN-U214259	STMFB93	TC102846	3e-97	355	1	1.24624	1.45633	1.65	1.06899	1.31659	1.10994	1.11854	1.01345
978	SGN-C173237_STMIN04	SGN-C173237	SGN-U214259	STMIN04	TC100661	0.084	38.2	1	0.967862	0.699026	0.942974	0.917869	1.31659	1.10994	1.11854	1.01345
979	SGN-C173237_STMIZ16	SGN-C173237	SGN-U214259	STMIZ16	TC106703	0.001	44.1	1	0.762887	0.668379	1.07809	0.945	1.31659	1.10994	1.11854	1.01345
980	SGN-C173239_STMHH65	SGN-C173239	SGN-U225322	STMHH65	TC104998	0.071	38.2	2	1.01357	1.81001	1.0929	0.97148	0.885633	1.09156	1.14989	1.17946
981	SGN-C173243_STMDI14	SGN-C173243	SGN-U213417	STMDI14	TC93221	0.009	42.1	1	0.521242	1.83991	0.337931	0.696646	1.21878	1.25493	0.811255	1.1171
982	SGN-C173243_STMIZ03	SGN-C173243	SGN-U213417	STMIZ03	TC99714	0.0001	48.1	1	1.23586	1.4822	0.527607	1.05449	1.21878	1.25493	0.811255	1.1171
983	SGN-C173243_STMJD82	SGN-C173243	SGN-U213417	STMJD82	TC92602	6e-13	75.8	1	0.819205	0.70632	0.503448	0.790353	1.21878	1.25493	0.811255	1.1171
984	SGN-C173248_STMCR12	SGN-C173248	SGN-U212549	STMCR12	TC104532	0.005	42.1	2	0.800088	0.318901	1.05931	1.77778	0.993035	1.01323	2.99253	1.79224
985	SGN-C173248_STMES89	SGN-C173248	SGN-U212549	STMES89	TC98387	0.0003	46.1	2	0.813265	0.943662	0.793313	0.666667	0.993035	1.01323	2.99253	1.79224
986	SGN-C173248_STMET49	SGN-C173248	SGN-U212549	STMET49	TC92692	1e-114	412	2	0.929638	2.01958	4.18182	1.56164	0.993035	1.01323	2.99253	1.79224
987	SGN-C173248_STMHT05	SGN-C173248	SGN-U215480	STMHT05	TC106704	0	1283	2	1.33243	1.10843	1.05393	1.03673	0.993035	1.01323	2.99253	1.79224
988	SGN-C173248_STMHV75	SGN-C173248	SGN-U212549	STMHV75	TC92499	2e-05	50.1	2	1.26242	1.3874	1.50297	0.9001	0.993035	1.01323	2.99253	1.79224
989	SGN-C173248_STMHY91	SGN-C173248	SGN-U212549	STMHY91	TC96306	5e-68	258	2	0.568182	2.82072	0.742409	0.56913	0.993035	1.01323	2.99253	1.79224
990	SGN-C173248_STMHZ75	SGN-C173248	SGN-U215480	STMHZ75	TC110105	6e-69	262	2	1.26956	0.662053	1.04986	0.511776	0.993035	1.01323	2.99253	1.79224
991	SGN-C173248_STMIA18	SGN-C173248	SGN-U215480	STMIA18	TC94018	0.043	40.1	2	1.56705	0.92006	1.78271	0.689189	0.993035	1.01323	2.99253	1.79224
992	SGN-C173248_STMIJ64	SGN-C173248	SGN-U212549	STMIJ64	TC92555	2e-05	50.1	2	1.16342	1.82553	2.43939	1.08659	0.993035	1.01323	2.99253	1.79224
993	SGN-C173248_STMIJ81	SGN-C173248	SGN-U212549	STMIJ81	TC92507	0.082	38.2	2	0.852857	1.61268	2.08315	1.2226	0.993035	1.01323	2.99253	1.79224
994	SGN-C173248_STMIR53	SGN-C173248	SGN-U212549	STMIR53	TC99073	0.001	44.1	2	1.19158	1.02016	1.11631	1.02567	0.993035	1.01323	2.99253	1.79224
995	SGN-C173248_STMIX33	SGN-C173248	SGN-U212549	STMIX33	TC92691	2e-61	236	2	1.25738	1.67035	4.56164	1.41529	0.993035	1.01323	2.99253	1.79224
996	SGN-C173248_STMJD79	SGN-C173248	SGN-U212549	STMJD79	TC92961	1e-43	176	2	0.996479	3.30539	0.451286	0.569524	0.993035	1.01323	2.99253	1.79224
997	SGN-C173248_STMJF02	SGN-C173248	SGN-U212549	STMJF02	TC102879	7e-61	234	2	1.14198	1.84656	2.84814	1.1927	0.993035	1.01323	2.99253	1.79224
998	SGN-C173248_STMJF66	SGN-C173248	SGN-U215480	STMJF66	TC105295	0	1752	2	1.10106	0.778468	1.47133	0.817048	0.993035	1.01323	2.99253	1.79224
999	SGN-C173250_STMII36	SGN-C173250	SGN-U214212	STMII36	TC104599	0.06	38.2	2	1.8287	1.5956	1.12897	0.555395	0.576874	1.65154	1.12354	0.642207
1000	SGN-C173252_STMID05	SGN-C173252	SGN-U224084	STMID05	TC104184	0.026	40.1	1	1.52435	1.51023	1.19203	0.730128	1.41004	1.51848	1.05727	1.08325
1001	SGN-C173253_STMCU49	SGN-C173253	SGN-U216987	STMCU49	TC93207	0.021	40.1	1	1.08908	0.896701	0.780774	0.801564	1.1357	0.95102	0.76019	0.753397
1002	SGN-C173253_STMIV10	SGN-C173253	SGN-U216987	STMIV10	TC93208	0.021	40.1	1	1.25514	1.18	0.911	1.40305	1.1357	0.95102	0.76019	0.753397
1003	SGN-C173256_STMHH88	SGN-C173256	SGN-U215601	STMHH88	TC95375	0.08	38.2	1	1.10867	0.893082	1.05735	1.1138	1.33458	1.19634	0.76368	0.876552
1004	SGN-C173256_STMIF05	SGN-C173256	SGN-U215601	STMIF05	TC103548	3e-180	630	1	1.25267	0.624744	0.854312	0.811196	1.33458	1.19634	0.76368	0.876552
1005	SGN-C173258_STMCG30	SGN-C173258	SGN-U213190	STMCG30	TC107220	0	1152	1	0.983784	0.552846	0.926718	0.533632	0.704687	0.990368	1.09195	0.85683
1006	SGN-C173258_STMGO61	SGN-C173258	SGN-U213190	STMGO61	TC103992	9e-06	52	1	0.519178	1.39648	0.6399	0.533333	0.704687	0.990368	1.09195	0.85683
1007	SGN-C173258_STMHX67	SGN-C173258	SGN-U213190	STMHX67	TC96799	2e-06	54	1	0.639359	1.8254	0.657509	1.41675	0.704687	0.990368	1.09195	0.85683
1008	SGN-C173258_STMJC81	SGN-C173258	SGN-U213190	STMJC81	TC108880	0.035	40.1	1	1.0682	1.143	0.637411	0.654589	0.704687	0.990368	1.09195	0.85683
1009	SGN-C173260_STMJE19	SGN-C173260	SGN-U215637	STMJE19	TC105815	0.034	40.1	1	0.824937	1.50731	0.938957	0.856703	1.3604	1.5987	1.32446	0.811566
1010	SGN-C173261_STMHG63	SGN-C173261	SGN-U219564	STMHG63	TC95770	2e-83	309	1	1.12299	1.15284	0.810302	1.31034	1.49416	0.890826	0.689482	0.873754
1011	SGN-C173261_STMIK23	SGN-C173261	SGN-U219564	STMIK23	TC98747	0.093	38.2	1	1.13636	1.16573	1.30018	0.716721	1.49416	0.890826	0.689482	0.873754
1012	SGN-C173262_STMCE22	SGN-C173262	SGN-U215777	STMCE22	TC94137	0	1269	1	0.807656	0.374392	1.12485	1.12157	1.00424	0.575677	0.845588	0.982895
1013	SGN-C173267_STMDJ53	SGN-C173267	SGN-U217042	STMDJ53	TC103353	5e-12	71.9	1	0.731239	0.647609	1.48417	1.15078	1.43243	0.967195	1.08724	1.09342
1014	SGN-C173267_STMHR81	SGN-C173267	SGN-U217042	STMHR81	TC105325	2e-119	428	1	1.18646	1.3578	0.746173	1.2755	1.43243	0.967195	1.08724	1.09342
1015	SGN-C173267_STMJL68	SGN-C173267	SGN-U217042	STMJL68	TC103351	1e-06	54	1	0.734575	3.9842	0.728294	0.809756	1.43243	0.967195	1.08724	1.09342
1016	SGN-C173269_STMEI55	SGN-C173269	SGN-U218050	STMEI55	TC93388	0	1830	1	1.17655	0.689727	0.391753	0.975866	1.1941	1.1332	0.59358	0.958656
1017	SGN-C173271_STMJK21	SGN-C173271	SGN-U214169	STMJK21	TC98945	6e-42	170	2	1.02924	1.32945	0.718786	0.882051	0.829593	1.00082	1.02891	0.927233
1018	SGN-C173272_STMDD75	SGN-C173272	SGN-U217765	STMDD75	TC108083	0	1061	1	0.926874	1.07846	1.84096	2.33333	0.71488	0.891892	1.03855	1.03704
1019	SGN-C173277_STMEP45	SGN-C173277	SGN-U220587	STMEP45	TC103660	9e-23	107	2	0.86168	1.64744	1.2534	1.50992	1.47104	1.51366	1.23494	1.28964
1020	SGN-C173277_STMIT22	SGN-C173277	SGN-U220587	STMIT22	TC108492	0.068	38.2	2	0.966497	1.33513	1.46373	0.985972	1.47104	1.51366	1.23494	1.28964
1021	SGN-C173279_STMEF42	SGN-C173279	SGN-U214242	STMEF42	TC96203	0.007	42.1	1	1.31392	1.28952	2.26005	1.73333	0.765594	1.0104	0.806226	1.13849
1022	SGN-C173279_STMIH63	SGN-C173279	SGN-U214242	STMIH63	TC97841	2e-74	280	1	1.84941	2.35022	1.98358	1.96537	0.765594	1.0104	0.806226	1.13849
1023	SGN-C173279_STMIM20	SGN-C173279	SGN-U214242	STMIM20	TC94975	2e-169	595	1	0.983485	1.50759	1.05953	1.56343	0.765594	1.0104	0.806226	1.13849
1024	SGN-C173279_STMIR86	SGN-C173279	SGN-U214242	STMIR86	TC104356	0	1756	1	0.959918	2.79599	1.15404	1.89121	0.765594	1.0104	0.806226	1.13849
1025	SGN-C173279_STMIY25	SGN-C173279	SGN-U214242	STMIY25	TC102870	0.002	44.1	1	1.42724	1.61493	1.32103	0.283626	0.765594	1.0104	0.806226	1.13849
1026	SGN-C173279_STMJO20	SGN-C173279	SGN-U214242	STMJO20	TC94976	2e-160	565	1	1.15405	0.811528	1.49009	1.64286	0.765594	1.0104	0.806226	1.13849
1027	SGN-C173281_STMEF42	SGN-C173281	SGN-U214493	STMEF42	TC96203	2e-102	373	1	1.31392	1.28952	2.26005	1.73333	0.682927	1.29321	1.18275	0.971456
1028	SGN-C173281_STMEZ89	SGN-C173281	SGN-U214493	STMEZ89	TC102871	0.0001	48.1	1	1.10594	0.632624	2.79453	2.67096	0.682927	1.29321	1.18275	0.971456
1029	SGN-C173281_STMIR86	SGN-C173281	SGN-U214493	STMIR86	TC104356	0.008	42.1	1	0.959918	2.79599	1.15404	1.89121	0.682927	1.29321	1.18275	0.971456
1030	SGN-C173281_STMJO20	SGN-C173281	SGN-U214493	STMJO20	TC94976	0.008	42.1	1	1.15405	0.811528	1.49009	1.64286	0.682927	1.29321	1.18275	0.971456
1031	SGN-C173282_STMDQ23	SGN-C173282	SGN-U216389	STMDQ23	TC93659	0.044	40.1	1	0.737978	1.40741	0.829008	0.468432	0.951505	0.957064	0.954453	1.10898
1032	SGN-C173282_STMGR59	SGN-C173282	SGN-U216389	STMGR59	TC103004	7e-07	56	1	0.837408	0.884706	1.65704	1.15625	0.951505	0.957064	0.954453	1.10898
1033	SGN-C173282_STMJK74	SGN-C173282	SGN-U216389	STMJK74	TC106195	0	1980	1	1.15297	2.01575	0.711434	0.467297	0.951505	0.957064	0.954453	1.10898
1034	SGN-C173282_STMJN73	SGN-C173282	SGN-U216389	STMJN73	TC108432	5e-05	50.1	1	0.40756	0.394306	0.215909	0.467811	0.951505	0.957064	0.954453	1.10898
1035	SGN-C173283_STMFB08	SGN-C173283	SGN-U212621	STMFB08	TC94258	0	712	1	0.628866	0.839695	0.467494	0.408907	0.603748	0.951567	0.543057	0.419096
1036	SGN-C173283_STMIY78	SGN-C173283	SGN-U212621	STMIY78	TC93209	0	2932	1	0.742547	1.06723	0.713203	0.226436	0.603748	0.951567	0.543057	0.419096
1037	SGN-C173284_STMDI24	SGN-C173284	SGN-U219811	STMDI24	TC109432	0.007	42.1	2	1.53968	0.673491	1.83103	0.913947	0.894381	1.1821	0.689914	1.22563
1038	SGN-C173284_STMDM13	SGN-C173284	SGN-U219811	STMDM13	TC95314	0.027	40.1	2	0.88111	3.94796	0.554437	1.66996	0.894381	1.1821	0.689914	1.22563
1039	SGN-C173284_STMIY96	SGN-C173284	SGN-U219811	STMIY96	TC96342	5e-81	301	2	1.19512	0.83056	1.11635	0.702359	0.894381	1.1821	0.689914	1.22563
1040	SGN-C173285_STMDB57	SGN-C173285	SGN-U215382	STMDB57	TC95048	4e-13	75.8	1	0.681043	0.591845	1.55083	1.11291	2.34702	1.06437	1.15855	0.752389
1041	SGN-C173285_STMEI79	SGN-C173285	SGN-U215382	STMEI79	TC93272	6e-09	61.9	1	1.46972	0.90922	1.06355	0.796243	2.34702	1.06437	1.15855	0.752389
1042	SGN-C173285_STMEP06	SGN-C173285	SGN-U215382	STMEP06	TC96471	0	1461	1	1.83794	0.817568	1.99556	0.685377	2.34702	1.06437	1.15855	0.752389
1043	SGN-C173285_STMEP57	SGN-C173285	SGN-U215382	STMEP57	TC108165	1e-07	58	1	1.04311	1.00713	1.02864	0.592124	2.34702	1.06437	1.15855	0.752389
1044	SGN-C173285_STMHG34	SGN-C173285	SGN-U215382	STMHG34	TC104105	4e-07	56	1	1.01894	2.5303	1.17687	0.535491	2.34702	1.06437	1.15855	0.752389
1045	SGN-C173285_STMIG22	SGN-C173285	SGN-U215382	STMIG22	TC94966	4e-19	95.6	1	1.22921	2.84615	0.916582	0.329592	2.34702	1.06437	1.15855	0.752389
1046	SGN-C173285_STMIH73	SGN-C173285	SGN-U215382	STMIH73	TC98445	1e-13	77.8	1	2.12562	1.37528	1.09674	0.698426	2.34702	1.06437	1.15855	0.752389
1047	SGN-C173286_STMCN79	SGN-C173286	SGN-U214599	STMCN79	TC93393	6e-35	149	1	0.515695	1.0785	0.695127	0.382765	0.74812	0.71231	0.862092	0.832586
1048	SGN-C173286_STMFB09	SGN-C173286	SGN-U214599	STMFB09	TC92694	3e-09	63.9	1	0.889061	0.955426	1.38029	1.03195	0.74812	0.71231	0.862092	0.832586
1049	SGN-C173286_STMGO55	SGN-C173286	SGN-U214599	STMGO55	TC104759	2e-10	67.9	1	0.815445	1.87747	0.704889	0.584577	0.74812	0.71231	0.862092	0.832586
1050	SGN-C173286_STMHA17	SGN-C173286	SGN-U214599	STMHA17	TC107151	2e-07	58	1	1.10314	1.33506	1.71467	1.22639	0.74812	0.71231	0.862092	0.832586
1051	SGN-C173286_STMHG54	SGN-C173286	SGN-U214599	STMHG54	TC102298	0.041	40.1	1	1.08179	0.947187	0.921619	1.26716	0.74812	0.71231	0.862092	0.832586
1052	SGN-C173286_STMHG66	SGN-C173286	SGN-U214599	STMHG66	TC106940	0.003	44.1	1	0.972311	0.75813	1.35491	0.772803	0.74812	0.71231	0.862092	0.832586
1053	SGN-C173286_STMHI23	SGN-C173286	SGN-U214599	STMHI23	TC94464	0.041	40.1	1	1.30882	1.04747	1.65	1.28233	0.74812	0.71231	0.862092	0.832586
1054	SGN-C173286_STMHR02	SGN-C173286	SGN-U214599	STMHR02	TC95812	3e-09	63.9	1	3.30092	2.21206	1.92366	1.04795	0.74812	0.71231	0.862092	0.832586
1055	SGN-C173286_STMIK71	SGN-C173286	SGN-U214599	STMIK71	TC100028	0.041	40.1	1	0.983007	0.829891	1.00534	0.917671	0.74812	0.71231	0.862092	0.832586
1056	SGN-C173286_STMIL09	SGN-C173286	SGN-U214599	STMIL09	TC108484	0.01	42.1	1	0.547496	0.985036	0.49088	1.07951	0.74812	0.71231	0.862092	0.832586
1057	SGN-C173286_STMIQ68	SGN-C173286	SGN-U214599	STMIQ68	TC110262	0.041	40.1	1	0.578612	1.08354	0.510608	1.09348	0.74812	0.71231	0.862092	0.832586
1058	SGN-C173286_STMIT91	SGN-C173286	SGN-U214599	STMIT91	TC101917	0.041	40.1	1	1.07544	4.32051	0.768614	1.36972	0.74812	0.71231	0.862092	0.832586
1059	SGN-C173286_STMIW03	SGN-C173286	SGN-U214599	STMIW03	TC109059	0.0007	46.1	1	1.44036	0.877551	0.746713	0.170748	0.74812	0.71231	0.862092	0.832586
1060	SGN-C173286_STMIW46	SGN-C173286	SGN-U214599	STMIW46	TC98447	5e-11	69.9	1	1.16907	0.641276	0.52038	1.48855	0.74812	0.71231	0.862092	0.832586
1061	SGN-C173286_STMJC11	SGN-C173286	SGN-U214599	STMJC11	TC101086	2e-106	387	1	0.755152	2.21818	0.441816	0.393768	0.74812	0.71231	0.862092	0.832586
1062	SGN-C173286_STMJP96	SGN-C173286	SGN-U214599	STMJP96	TC95982	0.041	40.1	1	0.89011	0.833469	0.928258	0.581776	0.74812	0.71231	0.862092	0.832586
1063	SGN-C173287_STMDG08	SGN-C173287	SGN-U219948	STMDG08	TC103393	9e-05	48.1	2	0.72612	1.0517	1.04008	0.789688	0.791125	0.819912	0.898849	0.707906
1065	SGN-C173287_STMEM80	SGN-C173287	SGN-U224039	STMEM80	TC96238	0.001	44.1	2	1.10738	0.721531	0.633055	0.932836	0.791125	0.819912	0.898849	0.707906
1066	SGN-C173287_STMEU35	SGN-C173287	SGN-U224039	STMEU35	TC105153	0.0003	46.1	2	0.989399	1.25625	1.5986	0.679887	0.791125	0.819912	0.898849	0.707906
1067	SGN-C173287_STMGN09	SGN-C173287	SGN-U224039	STMGN09	TC98118	3e-07	56	2	1.56029	2.086	0.672	1.42344	0.791125	0.819912	0.898849	0.707906
1068	SGN-C173287_STMGW20	SGN-C173287	SGN-U224039	STMGW20	TC94336	0.016	40.1	2	0.718882	1.19766	0.62585	1.13598	0.791125	0.819912	0.898849	0.707906
1069	SGN-C173287_STMHN28	SGN-C173287	SGN-U224039	STMHN28	TC101083	1e-06	54	2	1.1815	0.939734	0.769082	0.936116	0.791125	0.819912	0.898849	0.707906
1070	SGN-C173287_STMHP89	SGN-C173287	SGN-U224039	STMHP89	TC104992	0.062	38.2	2	1.06897	0.970784	0.812395	0.73224	0.791125	0.819912	0.898849	0.707906
1071	SGN-C173287_STMJO45	SGN-C173287	SGN-U219948	STMJO45	TC97355	0.0004	46.1	2	0.884654	0.720978	1.11968	1.1155	0.791125	0.819912	0.898849	0.707906
1072	SGN-C173290_STMEB32	SGN-C173290	SGN-U215328	STMEB32	TC107471	0.079	38.2	1	0.822926	2.2041	0.889734	1.36268	0.863585	1.3326	0.645527	1.01749
1073	SGN-C173290_STMGO62	SGN-C173290	SGN-U215328	STMGO62	TC97399	0.02	40.1	1	1.1924	2.21186	1.16865	1.63369	0.863585	1.3326	0.645527	1.01749
1074	SGN-C173292_STMDZ42	SGN-C173292	SGN-U221007	STMDZ42	TC109759	2e-105	383	1	0.979592	0.59071	1.44954	0.641711	0.990282	0.739241	0.975748	1.12746
1075	SGN-C173292_STMJF77	SGN-C173292	SGN-U221007	STMJF77	TC101269	0	1072	1	1.10811	0.936147	0.676871	0.724138	0.990282	0.739241	0.975748	1.12746
1076	SGN-C173295_STMDD75	SGN-C173295	SGN-U217765	STMDD75	TC108083	0	1061	2	0.926874	1.07846	1.84096	2.33333	1.04663	0.994536	0.924571	0.889788
1077	SGN-C173298_STMEQ34	SGN-C173298	SGN-U214207	STMEQ34	TC104705	0	1608	1	1.05882	0.919162	0.795282	1.03331	0.650427	1.1876	0.851393	1.25817
1078	SGN-C173299_STMCD20	SGN-C173299	SGN-U224934	STMCD20	TC102220	7e-51	200	2	0.817694	2.11792	1.23529	0.695182	1.07951	1.12591	0.819015	0.953534
1079	SGN-C173299_STMCL93	SGN-C173299	SGN-U224934	STMCL93	TC93058	7e-14	77.8	2	0.474787	0.597379	1.09444	1.07771	1.07951	1.12591	0.819015	0.953534
1080	SGN-C173299_STMHV76	SGN-C173299	SGN-U224934	STMHV76	TC98673	3e-81	301	2	1.23181	0.753221	1.58964	0.948182	1.07951	1.12591	0.819015	0.953534
1081	SGN-C173301_STMGF34	SGN-C173301	SGN-U218240	STMGF34	TC98892	0	1600	2	0.977482	1.47357	0.723451	0.654147	1.27079	0.700114	0.833631	0.926454
1082	SGN-C173303_STMDD93	SGN-C173303	SGN-U216202	STMDD93	TC93653	0.031	40.1	1	0.922807	1.74055	0.59065	1.66031	0.89208	0.74502	1.07188	0.816111
1083	SGN-C173303_STMER37	SGN-C173303	SGN-U216202	STMER37	TC95515	0	973	1	0.545872	1.10093	1.3903	0.531992	0.89208	0.74502	1.07188	0.816111
1084	SGN-C173303_STMGM12	SGN-C173303	SGN-U216202	STMGM12	TC94895	0	2254	1	1.33153	0.834135	0.990868	0.67734	0.89208	0.74502	1.07188	0.816111
1085	SGN-C173303_STMGR46	SGN-C173303	SGN-U216202	STMGR46	TC95660	0.0005	46.1	1	0.69988	0.747992	1.21639	0.934177	0.89208	0.74502	1.07188	0.816111
1086	SGN-C173303_STMGT35	SGN-C173303	SGN-U216202	STMGT35	TC103135	0.0005	46.1	1	1.08535	0.886339	0.8	0.760736	0.89208	0.74502	1.07188	0.816111
1087	SGN-C173303_STMIS40	SGN-C173303	SGN-U216202	STMIS40	TC102993	2e-06	54	1	1.28771	0.785714	1.09105	0.756219	0.89208	0.74502	1.07188	0.816111
1088	SGN-C173304_STMII36	SGN-C173304	SGN-U217469	STMII36	TC104599	2e-06	54	1	1.8287	1.5956	1.12897	0.555395	1.30643	1.1922	1.04981	0.677228
1089	SGN-C173304_STMIL38	SGN-C173304	SGN-U217469	STMIL38	TC98985	4e-47	188	1	1.48023	4.50901	1.30699	0.600973	1.30643	1.1922	1.04981	0.677228
1090	SGN-C173311_STMEH32	SGN-C173311	SGN-U225420	STMEH32	TC95058	0.015	40.1	2	1.10229	1.21673	0.808935	0.766667	1.08479	1.01677	0.846568	0.674506
1091	SGN-C173311_STMHW96	SGN-C173311	SGN-U225420	STMHW96	TC110005	0.06	38.2	2	0.957939	0.854584	1.32438	0.951807	1.08479	1.01677	0.846568	0.674506
1092	SGN-C173312_STMDI94	SGN-C173312	SGN-U221154	STMDI94	TC108443	0.023	40.1	2	1.04822	1.25709	0.893897	1.40869	1.24599	0.786294	1.1433	1.11859
1093	SGN-C173314_STMEN48	SGN-C173314	SGN-U218034	STMEN48	TC94937	0.0006	46.1	1	0.93524	0.509591	2.13325	0.680233	0.990667	1.10164	1.28842	0.91653
1094	SGN-C173314_STMES06	SGN-C173314	SGN-U218034	STMES06	TC96220	0	2329	1	0.90423	0.526081	1.11322	0.462225	0.990667	1.10164	1.28842	0.91653
1095	SGN-C173314_STMFB63	SGN-C173314	SGN-U218034	STMFB63	TC96464	0.035	40.1	1	1.12733	2.04592	0.75166	1.58641	0.990667	1.10164	1.28842	0.91653
1096	SGN-C173314_STMHY17	SGN-C173314	SGN-U218034	STMHY17	TC97548	0.035	40.1	1	1.18085	0.762684	1.64409	1.22662	0.990667	1.10164	1.28842	0.91653
1097	SGN-C173316_STMCY79	SGN-C173316	SGN-U212928	STMCY79	TC103141	0	668	1	0.831045	1.04201	0.860276	0.720612	0.964048	0.901382	0.981553	0.904613
1098	SGN-C173316_STMIR63	SGN-C173316	SGN-U212928	STMIR63	TC105483	2e-05	50.1	1	0.734244	0.967391	0.299035	0.709664	0.964048	0.901382	0.981553	0.904613
1099	SGN-C173316_STMIT44	SGN-C173316	SGN-U212928	STMIT44	TC103140	2e-113	408	1	0.966084	1.91587	0.700315	0.627049	0.964048	0.901382	0.981553	0.904613
1100	SGN-C173316_STMJD31	SGN-C173316	SGN-U212928	STMJD31	TC102344	0	910	1	0.764198	1.97099	0.772455	0.318257	0.964048	0.901382	0.981553	0.904613
1101	SGN-C173319_STMDO57	SGN-C173319	SGN-U212722	STMDO57	TC93005	0	682	1	0.957835	0.759954	1.24806	1.89872	1.41309	0.885827	0.872865	0.965783
1102	SGN-C173319_STMEC73	SGN-C173319	SGN-U212722	STMEC73	TC92840	0	1604	1	0.929032	1.08542	0.658311	1.47699	1.41309	0.885827	0.872865	0.965783
1103	SGN-C173322_STMIJ03	SGN-C173322	SGN-U214929	STMIJ03	TC99446	0.03	40.1	1	0.847295	1.6504	1.03364	0.693107	0.553206	0.765922	1.07358	1.29401
1104	SGN-C173324_STMGL37	SGN-C173324	SGN-U217323	STMGL37	TC110702	0	799	2	0.738022	1.54451	0.547812	0.648787	0.937795	0.812311	0.909179	0.797254
1105	SGN-C173324_STMII56	SGN-C173324	SGN-U217323	STMII56	TC93301	0.005	42.1	2	1.13822	0.945107	0.674847	0.386933	0.937795	0.812311	0.909179	0.797254
1106	SGN-C173326_STMCM62	SGN-C173326	SGN-U214702	STMCM62	TC95271	0.011	42.1	1	1.25023	1.19586	1.22296	1.08509	0.924084	0.596805	0.72863	0.667015
1107	SGN-C173326_STMER81	SGN-C173326	SGN-U214702	STMER81	TC96144	0	1875	1	0.768879	2.52381	0.768053	0.563693	0.924084	0.596805	0.72863	0.667015
1108	SGN-C173327_STMHS70	SGN-C173327	SGN-U216843	STMHS70	TC93672	9e-15	81.8	2	1.56595	2.14885	0.725146	1.33842	1.18862	1.00741	0.864084	1.02437
1109	SGN-C173331_STMEB78	SGN-C173331	SGN-U212827	STMEB78	TC92993	0	1727	1	1.50515	0.793582	0.736287	0.492268	1.29395	0.784495	0.860941	0.750777
1110	SGN-C173331_STMEY03	SGN-C173331	SGN-U212827	STMEY03	TC108138	3e-05	50.1	1	1.32824	1.47181	0.264082	0.963287	1.29395	0.784495	0.860941	0.750777
1111	SGN-C173331_STMIU12	SGN-C173331	SGN-U212827	STMIU12	TC94587	0.0001	48.1	1	1.12808	1.13959	0.441084	0.563253	1.29395	0.784495	0.860941	0.750777
1112	SGN-C173331_STMIW73	SGN-C173331	SGN-U212827	STMIW73	TC108777	0.0005	46.1	1	0.849813	1.18806	0.315361	0.974203	1.29395	0.784495	0.860941	0.750777
1113	SGN-C173332_STMHW43	SGN-C173332	SGN-U214620	STMHW43	TC105375	1e-141	502	1	1.09725	1.93651	1.19824	0.542021	1.24068	0.949239	1.08234	0.661866
1114	SGN-C173333_STMIO56	SGN-C173333	SGN-U226689	STMIO56	TC108337	0.023	40.1	1	1.01613	1.35018	1.02024	1.23207	1.41147	0.804802	0.650951	1.0448
1115	SGN-C173334_STMGM96	SGN-C173334	SGN-U226237	STMGM96	TC95493	0.008	40.1	1	0.922009	0.761312	1.362	0.684426	1.07561	0.914201	1.30369	1
1116	SGN-C173340_STMHW25	SGN-C173340	SGN-U221100	STMHW25	TC106507	0.0003	46.1	1	0.95375	1.37518	0.454861	0.790026	1.08475	1.23068	1.11976	0.730363
1117	SGN-C173340_STMHX41	SGN-C173340	SGN-U221100	STMHX41	TC99044	0.062	38.2	1	0.507709	1.45231	1.02153	0.370309	1.08475	1.23068	1.11976	0.730363
1118	SGN-C173341_STMEB78	SGN-C173341	SGN-U215958	STMEB78	TC92993	0.026	40.1	2	1.50515	0.793582	0.736287	0.492268	1.49756	1.47761	0.726615	0.963702
1119	SGN-C173341_STMEY03	SGN-C173341	SGN-U215958	STMEY03	TC108138	2e-178	624	2	1.32824	1.47181	0.264082	0.963287	1.49756	1.47761	0.726615	0.963702
1120	SGN-C173341_STMIR37	SGN-C173341	SGN-U215958	STMIR37	TC109021	4e-07	56	2	0.638222	2.4466	0.942857	1.04342	1.49756	1.47761	0.726615	0.963702
1121	SGN-C173341_STMIU12	SGN-C173341	SGN-U215958	STMIU12	TC94587	0	1433	2	1.12808	1.13959	0.441084	0.563253	1.49756	1.47761	0.726615	0.963702
1122	SGN-C173341_STMIW73	SGN-C173341	SGN-U215958	STMIW73	TC108777	3e-168	591	2	0.849813	1.18806	0.315361	0.974203	1.49756	1.47761	0.726615	0.963702
1123	SGN-C173342_STMGW78	SGN-C173342	SGN-U213492	STMGW78	TC99634	5e-14	77.8	2	1.55589	1.10588	1.4461	0.425091	1.18442	1.04499	1.33573	0.622314
1125	SGN-C173342_STMJL14	SGN-C173342	SGN-U213493	STMJL14	TC106702	0.008	42.1	2	0.470157	1.86783	0.412157	1.31939	1.18442	1.04499	1.33573	0.622314
1126	SGN-C173342_STMJO26	SGN-C173342	SGN-U213493	STMJO26	TC100739	2e-06	54	2	1.11715	0.771186	0.943542	0.636262	1.18442	1.04499	1.33573	0.622314
1127	SGN-C173344_STMEQ12	SGN-C173344	SGN-U217375	STMEQ12	TC96391	0.08	38.2	1	1.26139	1.08988	2.0211	0.447247	0.615226	0.855491	0.934688	0.908397
1128	SGN-C173347_STMGQ17	SGN-C173347	SGN-U216804	STMGQ17	TC95718	0.032	40.1	1	1.2071	1.03982	0.883096	1.12041	1.02553	0.802963	0.887223	0.784379
1129	SGN-C173348_STMHO31	SGN-C173348	SGN-U217489	STMHO31	TC107718	3e-138	492	1	0.743917	0.881162	0.756926	0.620715	1.09847	1.35135	1.19685	1.08892
1130	SGN-C173348_STMIR85	SGN-C173348	SGN-U217489	STMIR85	TC97347	0	1324	1	0.659383	1.85992	0.670168	0.908247	1.09847	1.35135	1.19685	1.08892
1131	SGN-C173350_STMDT39	SGN-C173350	SGN-U213597	STMDT39	TC103354	0	781	1	0.76135	0.793404	1.01478	1.32491	0.869626	0.665069	0.83669	0.746292
1132	SGN-C173351_STMDD07	SGN-C173351	SGN-U215843	STMDD07	TC104610	0.002	44.1	1	0.882536	1.18284	0.919167	0.94566	1.125	0.912399	0.835294	1.06089
1133	SGN-C173353_STMDF40	SGN-C173353	SGN-U213319	STMDF40	TC92583	0	1413	1	1.44118	0.862	1.57407	0.530377	1.38875	0.990617	0.900362	0.522394
1134	SGN-C173353_STMGF68	SGN-C173353	SGN-U213319	STMGF68	TC92593	0	854	1	0.864537	0.694852	1.29383	0.991884	1.38875	0.990617	0.900362	0.522394
1135	SGN-C173356_STMEZ07	SGN-C173356	SGN-U216637	STMEZ07	TC104802	0.01	42.1	1	0.801623	0.696259	1.02519	0.66722	0.97976	1.37217	1.28088	0.447339
1136	SGN-C173357_STMEZ69	SGN-C173357	SGN-U225669	STMEZ69	TC106299	0.0001	48.1	1	0.711803	0.711304	1.33594	0.720687	0.806754	0.804124	0.879854	0.836798
1137	SGN-C173360_STMGU17	SGN-C173360	SGN-U218106	STMGU17	TC98177	0	731	1	1.12604	1.55913	1.30019	1.19866	1.08635	0.830701	0.475817	0.716208
1138	SGN-C173361_STMDC71	SGN-C173361	SGN-U215976	STMDC71	TC102206	0	989	1	0.970588	0.47453	2.36795	3.13296	1.15931	1.04071	1.33039	1.40534
1139	SGN-C173361_STMDI60	SGN-C173361	SGN-U215976	STMDI60	TC102204	0	1516	1	1.26859	0.754258	0.905263	0.542081	1.15931	1.04071	1.33039	1.40534
1140	SGN-C173362_STMCA91	SGN-C173362	SGN-U214595	STMCA91	TC104056	0.034	40.1	1	0.913642	1.63776	0.597416	0.706877	0.707429	1.1989	1.79206	0.99467
1141	SGN-C173362_STMCC18	SGN-C173362	SGN-U214595	STMCC18	TC94527	6e-07	56	1	0.641209	0.602177	0.80163	0.516944	0.707429	1.1989	1.79206	0.99467
1142	SGN-C173362_STMEB22	SGN-C173362	SGN-U214595	STMEB22	TC102883	4e-08	60	1	0.828242	0.898799	0.519324	0.882668	0.707429	1.1989	1.79206	0.99467
1143	SGN-C173362_STMFB46	SGN-C173362	SGN-U214595	STMFB46	TC108278	0.009	42.1	1	1.88633	0.632944	0.680758	1.10962	0.707429	1.1989	1.79206	0.99467
1144	SGN-C173362_STMIO26	SGN-C173362	SGN-U214595	STMIO26	TC104703	1e-10	67.9	1	0.568065	1.36856	0.303103	0.741522	0.707429	1.1989	1.79206	0.99467
1145	SGN-C173362_STMJB41	SGN-C173362	SGN-U214595	STMJB41	TC107878	0.034	40.1	1	1.12075	0.885568	1.31981	0.993538	0.707429	1.1989	1.79206	0.99467
1146	SGN-C173362_STMJD19	SGN-C173362	SGN-U214595	STMJD19	TC96457	6e-16	85.7	1	0.3672	1.71811	0.373643	0.678774	0.707429	1.1989	1.79206	0.99467
1147	SGN-C173362_STMJK39	SGN-C173362	SGN-U214595	STMJK39	TC102054	1e-07	58	1	1.71411	2.43426	0.998145	1.04117	0.707429	1.1989	1.79206	0.99467
1148	SGN-C173364_STMIB24	SGN-C173364	SGN-U217905	STMIB24	TC104101	0	932	1	1.97192	0.453746	1.58865	2.46023	1.55524	0.666379	1.05444	2.30586
1149	SGN-C173367_STMGI04	SGN-C173367	SGN-U221150	STMGI04	TC110648	0	920	1	0.97971	1.08329	1.62149	2.18609	0.657848	1.12621	1.08571	0.880486
1150	SGN-C173370_STMGB10	SGN-C173370	SGN-U224111	STMGB10	TC99221	2e-11	69.9	1	1.32874	1.67523	0.474224	2.37847	0.67169	1.14333	0.812613	0.703306
1151	SGN-C173370_STMIJ59	SGN-C173370	SGN-U224111	STMIJ59	TC96257	0.001	44.1	1	1.05591	0.642127	0.836672	0.984466	0.67169	1.14333	0.812613	0.703306
1152	SGN-C173370_STMIS53	SGN-C173370	SGN-U224111	STMIS53	TC99442	0.066	38.2	1	1.20284	0.935543	1.05342	0.919042	0.67169	1.14333	0.812613	0.703306
1153	SGN-C173371_STMHX74	SGN-C173371	SGN-U225551	STMHX74	TC97736	0	1029	1	1.14809	1.46697	1.10801	0.772968	1.59551	1.16425	1.529	0.931701
1154	SGN-C173372_STMDP86	SGN-C173372	SGN-U213166	STMDP86	TC94269	0	1090	1	0.820109	0.969756	1.59262	1.11018	1.00086	1.16095	1.33202	0.633504
1155	SGN-C173372_STMER16	SGN-C173372	SGN-U213166	STMER16	TC94270	8e-180	628	1	0.960159	0.665181	2.13385	1.98496	1.00086	1.16095	1.33202	0.633504
1156	SGN-C173372_STMIX05	SGN-C173372	SGN-U213166	STMIX05	TC108959	7e-60	230	1	1.39308	0.962609	1.31829	0.587421	1.00086	1.16095	1.33202	0.633504
1157	SGN-C173373_STMDV66	SGN-C173373	SGN-U213784	STMDV66	TC92862	0.03	40.1	1	0.864985	0.312296	1.17625	0.739745	1.18284	1.23071	0.877301	0.805639
1158	SGN-C173373_STMDZ31	SGN-C173373	SGN-U213784	STMDZ31	TC102257	0	1784	1	1.02838	0.593236	0.811339	0.878999	1.18284	1.23071	0.877301	0.805639
1159	SGN-C173375_STMDD07	SGN-C173375	SGN-U215843	STMDD07	TC104610	0.002	44.1	1	0.882536	1.18284	0.919167	0.94566	1.55903	1.2	0.760488	1.00912
1160	SGN-C173380_STMDQ39	SGN-C173380	SGN-U214654	STMDQ39	TC106418	0.023	40.1	1	1.2795	1.97205	0.860409	1.08318	1.1226	1.72371	0.972315	1.04372
1161	SGN-C173382_STMHU91	SGN-C173382	SGN-U216103	STMHU91	TC107288	0	981	1	0.708082	1.97723	0.697441	0.76583	0.487912	1.14179	1.16436	1.02695
1162	SGN-C173386_STMCA91	SGN-C173386	SGN-U214595	STMCA91	TC104056	0.034	40.1	1	0.913642	1.63776	0.597416	0.706877	1.52	1.90909	1.25662	1.17334
1163	SGN-C173386_STMCC18	SGN-C173386	SGN-U214595	STMCC18	TC94527	6e-07	56	1	0.641209	0.602177	0.80163	0.516944	1.52	1.90909	1.25662	1.17334
1164	SGN-C173386_STMEB22	SGN-C173386	SGN-U214595	STMEB22	TC102883	4e-08	60	1	0.828242	0.898799	0.519324	0.882668	1.52	1.90909	1.25662	1.17334
1165	SGN-C173386_STMFB46	SGN-C173386	SGN-U214595	STMFB46	TC108278	0.009	42.1	1	1.88633	0.632944	0.680758	1.10962	1.52	1.90909	1.25662	1.17334
1166	SGN-C173386_STMIO26	SGN-C173386	SGN-U214595	STMIO26	TC104703	1e-10	67.9	1	0.568065	1.36856	0.303103	0.741522	1.52	1.90909	1.25662	1.17334
1167	SGN-C173386_STMJB41	SGN-C173386	SGN-U214595	STMJB41	TC107878	0.034	40.1	1	1.12075	0.885568	1.31981	0.993538	1.52	1.90909	1.25662	1.17334
1168	SGN-C173386_STMJD19	SGN-C173386	SGN-U214595	STMJD19	TC96457	6e-16	85.7	1	0.3672	1.71811	0.373643	0.678774	1.52	1.90909	1.25662	1.17334
1169	SGN-C173386_STMJK39	SGN-C173386	SGN-U214595	STMJK39	TC102054	1e-07	58	1	1.71411	2.43426	0.998145	1.04117	1.52	1.90909	1.25662	1.17334
1170	SGN-C173387_STMDE87	SGN-C173387	SGN-U213633	STMDE87	TC102704	0	3039	1	0.842324	1.52235	0.941767	1.27787	0.916749	0.890825	0.699591	1.04779
1171	SGN-C173387_STMER48	SGN-C173387	SGN-U213633	STMER48	TC95538	0	684	1	0.734934	0.267278	2.56561	0.78734	0.916749	0.890825	0.699591	1.04779
1172	SGN-C173388_STMIU02	SGN-C173388	SGN-U217052	STMIU02	TC94810	4e-36	153	1	1.05707	0.935936	0.710958	0.817412	0.952222	0.818182	0.609595	0.68635
1173	SGN-C173391_STMGY86	SGN-C173391	SGN-U223896	STMGY86	TC108711	1e-06	54	2	0.685	1.62662	0.902647	1.03159	0.471328	0.640613	0.715596	0.771157
1174	SGN-C173391_STMJB46	SGN-C173391	SGN-U223896	STMJB46	TC93070	6e-27	121	2	0.998447	1.00315	1.17568	0.704638	0.471328	0.640613	0.715596	0.771157
1175	SGN-C173392_STMJM82	SGN-C173392	SGN-U219892	STMJM82	TC111439	9e-13	75.8	1	1.47448	1.36512	1.27246	1.21603	0.912987	0.924699	1.33022	1.05517
1176	SGN-C173394_STMDW54	SGN-C173394	SGN-U215849	STMDW54	TC104612	0	2894	1	1.19263	0.971463	1.44987	0.801724	1.13492	1.18857	1.02914	0.923226
1177	SGN-C173395_STMIN64	SGN-C173395	SGN-U215573	STMIN64	TC96042	0	1392	1	1.04452	1.82583	0.897822	1.34737	0.956473	1.0566	0.70373	1.08245
1178	SGN-C173400_STMEZ84	SGN-C173400	SGN-U213199	STMEZ84	TC93684	0	660	2	0.931968	0.960718	1.17526	0.396174	0.8375	1.39052	0.786055	0.507266
1180	SGN-C173400_STMIP44	SGN-C173400	SGN-U213199	STMIP44	TC93686	0	739	2	0.812559	2.67213	0.625325	0.541964	0.8375	1.39052	0.786055	0.507266
1182	SGN-C173400_STMJE63	SGN-C173400	SGN-U213199	STMJE63	TC93683	4e-179	626	2	1.10795	1.4607	0.859852	0.699769	0.8375	1.39052	0.786055	0.507266
1184	SGN-C173401_STMCD05	SGN-C173401	SGN-U225667	STMCD05	TC93718	0	999	2	1.04478	0.358127	1.28025	1.71767	1.04124	0.712905	1.5152	0.921196
1185	SGN-C173401_STMHS87	SGN-C173401	SGN-U225667	STMHS87	TC93434	0.057	38.2	2	0.918009	1.80208	1.10114	1.03438	1.04124	0.712905	1.5152	0.921196
1186	SGN-C173402_STMCQ05	SGN-C173402	SGN-U213688	STMCQ05	TC97448	0.059	38.2	2	1.28245	0.565273	0.725991	1.17122	2.45127	1.42329	0.735593	0.883319
1187	SGN-C173402_STMDI24	SGN-C173402	SGN-U213688	STMDI24	TC109432	0.015	40.1	2	1.53968	0.673491	1.83103	0.913947	2.45127	1.42329	0.735593	0.883319
1188	SGN-C173402_STMEB86	SGN-C173402	SGN-U213688	STMEB86	TC94203	0.059	38.2	2	0.67231	2.1937	0.939024	1.77065	2.45127	1.42329	0.735593	0.883319
1189	SGN-C173402_STMER71	SGN-C173402	SGN-U213688	STMER71	TC93657	0.059	38.2	2	1.02654	0.458221	1.83665	1.15808	2.45127	1.42329	0.735593	0.883319
1190	SGN-C173402_STMFA35	SGN-C173402	SGN-U213688	STMFA35	TC105077	0.015	40.1	2	1.50422	1.17235	1.27996	0.857554	2.45127	1.42329	0.735593	0.883319
1191	SGN-C173402_STMGX29	SGN-C173402	SGN-U213686	STMGX29	TC93080	0.005	42.1	2	2.66316	2.63942	3.19475	0.598945	2.45127	1.42329	0.735593	0.883319
1193	SGN-C173402_STMHE59	SGN-C173402	SGN-U213686	STMHE59	TC93084	0.001	44.1	2	2.31963	2.27666	2.94844	0.509749	2.45127	1.42329	0.735593	0.883319
1195	SGN-C173402_STMHP32	SGN-C173402	SGN-U213686	STMHP32	TC94208	2e-21	103	2	0.834004	2.01055	0.473272	0.976852	2.45127	1.42329	0.735593	0.883319
1197	SGN-C173402_STMIA95	SGN-C173402	SGN-U213686	STMIA95	TC93083	0.005	42.1	2	1.84615	2.06088	3.65709	0.609418	2.45127	1.42329	0.735593	0.883319
1199	SGN-C173402_STMIB73	SGN-C173402	SGN-U213686	STMIB73	TC103669	0.02	40.1	2	0.925099	2.24183	0.76329	0.529231	2.45127	1.42329	0.735593	0.883319
1201	SGN-C173402_STMIH19	SGN-C173402	SGN-U213688	STMIH19	TC93082	0.004	42.1	2	1.48843	4.07397	2.24236	0.390342	2.45127	1.42329	0.735593	0.883319
1202	SGN-C173402_STMIK90	SGN-C173402	SGN-U213686	STMIK90	TC102438	0.001	44.1	2	1.29452	0.667737	2.74171	0.826176	2.45127	1.42329	0.735593	0.883319
1204	SGN-C173402_STMIR05	SGN-C173402	SGN-U213686	STMIR05	TC93286	0	1251	2	1.86189	1.60033	2.14215	0.649351	2.45127	1.42329	0.735593	0.883319
1206	SGN-C173402_STMJK19	SGN-C173402	SGN-U213686	STMJK19	TC95872	2e-05	50.1	2	0.470657	1.2887	0.711215	0.621271	2.45127	1.42329	0.735593	0.883319
1208	SGN-C173402_STMJN80	SGN-C173402	SGN-U213686	STMJN80	TC95646	0.02	40.1	2	0.699367	0.48408	0.582701	0.456944	2.45127	1.42329	0.735593	0.883319
1209	SGN-C173405_STMGL68	SGN-C173405	SGN-U215552	STMGL68	TC104948	1e-07	58	2	1.10788	1.68043	0.822771	2.22505	1.39263	1.14595	1.30553	1.30982
1210	SGN-C173405_STMHX08	SGN-C173405	SGN-U215551	STMHX08	TC104473	0	1100	2	1.60209	2.37457	0.795613	1.33609	1.39263	1.14595	1.30553	1.30982
1212	SGN-C173406_STMCP94	SGN-C173406	SGN-U214348	STMCP94	TC103892	0	743	1	0.915973	0.894583	1.67699	2.07157	0.997371	0.781949	1.2788	1.14142
1213	SGN-C173406_STMDF20	SGN-C173406	SGN-U214348	STMDF20	TC95469	6e-19	95.6	1	0.981982	0.607352	0.968138	1.3	0.997371	0.781949	1.2788	1.14142
1214	SGN-C173406_STMHX21	SGN-C173406	SGN-U214348	STMHX21	TC104952	5e-13	75.8	1	1.10291	1.06367	1.04853	0.992038	0.997371	0.781949	1.2788	1.14142
1215	SGN-C173406_STMIF24	SGN-C173406	SGN-U214348	STMIF24	TC97328	1e-13	77.8	1	1.1725	0.754325	1.3049	1.0133	0.997371	0.781949	1.2788	1.14142
1216	SGN-C173412_STMGY94	SGN-C173412	SGN-U217400	STMGY94	TC105622	3e-08	60	1	1.37421	1.75066	0.881459	1.52094	1.53004	0.951107	1.11328	0.976483
1217	SGN-C173412_STMHT29	SGN-C173412	SGN-U217400	STMHT29	TC99537	0	1261	1	0.905628	0.900651	0.973719	0.696291	1.53004	0.951107	1.11328	0.976483
1218	SGN-C173412_STMIB02	SGN-C173412	SGN-U217400	STMIB02	TC104401	2e-27	123	1	0.838867	1.07307	0.486944	0.770227	1.53004	0.951107	1.11328	0.976483
1219	SGN-C173417_STMGX12	SGN-C173417	SGN-U220120	STMGX12	TC96047	0.094	38.2	2	1.03886	1.27805	1.64567	0.692424	0.84806	0.887746	0.978587	0.995301
1220	SGN-C173418_STMCL08	SGN-C173418	SGN-U219681	STMCL08	TC110337	4e-108	391	1	1.05799	0.638787	0.894194	1.62631	0.609477	0.88641	1.61602	1.35014
1221	SGN-C173418_STMDW56	SGN-C173418	SGN-U219681	STMDW56	TC102336	2e-05	50.1	1	0.979265	0.771094	0.975597	1.42739	0.609477	0.88641	1.61602	1.35014
1222	SGN-C173418_STMHF52	SGN-C173418	SGN-U219681	STMHF52	TC102754	0.07	38.2	1	0.722704	0.998496	1.02833	0.990991	0.609477	0.88641	1.61602	1.35014
1223	SGN-C173421_STMEH75	SGN-C173421	SGN-U216741	STMEH75	TC103718	0.052	38.2	2	1.29608	2.376	0.889059	1.44648	1.69776	0.926982	0.981443	1.2529
1224	SGN-C173421_STMJK37	SGN-C173421	SGN-U216741	STMJK37	TC98729	4e-15	81.8	2	1.05699	3.04793	0.614052	0.696822	1.69776	0.926982	0.981443	1.2529
1225	SGN-C173422_STMIC19	SGN-C173422	SGN-U227292	STMIC19	TC99554	7e-60	230	2	0.750347	2.40338	1.06357	0.595451	1.20021	0.822457	0.782378	0.8771
1226	SGN-C173426_STMDW23	SGN-C173426	SGN-U214341	STMDW23	TC93454	1e-10	67.9	1	1.19515	0.735598	0.700122	1.10914	0.701608	0.8	0.762731	1.17274
1227	SGN-C173426_STMEP70	SGN-C173426	SGN-U214341	STMEP70	TC102616	0	2226	1	1.10171	0.584342	1.11957	0.99309	0.701608	0.8	0.762731	1.17274
1228	SGN-C173426_STMGF19	SGN-C173426	SGN-U214341	STMGF19	TC94405	0.0001	48.1	1	0.748363	0.909657	0.589866	0.607976	0.701608	0.8	0.762731	1.17274
1229	SGN-C173428_STMCP51	SGN-C173428	SGN-U213618	STMCP51	TC103670	0.081	38.2	1	1.01413	0.666899	1.49905	1.29713	1.04193	0.796038	0.847797	0.825565
1230	SGN-C173428_STMDP56	SGN-C173428	SGN-U213618	STMDP56	TC104435	8e-05	48.1	1	0.910408	0.755157	1.24774	1.76918	1.04193	0.796038	0.847797	0.825565
1231	SGN-C173428_STMHW22	SGN-C173428	SGN-U213618	STMHW22	TC95804	0.021	40.1	1	1.48568	1.47092	0.803178	1.17549	1.04193	0.796038	0.847797	0.825565
1232	SGN-C173428_STMIT59	SGN-C173428	SGN-U213618	STMIT59	TC96477	8e-05	48.1	1	1.35393	1.04632	0.743079	0.752677	1.04193	0.796038	0.847797	0.825565
1233	SGN-C173428_STMIZ55	SGN-C173428	SGN-U213618	STMIZ55	TC103825	0.081	38.2	1	0.79161	1.03828	0.630275	0.410313	1.04193	0.796038	0.847797	0.825565
1234	SGN-C173430_STMEZ19	SGN-C173430	SGN-U214463	STMEZ19	TC98933	0.0001	48.1	1	0.68579	0.959765	0.610511	0.790559	1.3184	0.975155	0.965116	1.17927
1235	SGN-C173431_STMEV43	SGN-C173431	SGN-U221041	STMEV43	TC94519	0.003	42.1	2	0.793317	2.06434	0.88364	0.722901	0.85219	0.93178	0.945455	0.976948
1236	SGN-C173431_STMFA42	SGN-C173431	SGN-U221041	STMFA42	TC106849	3e-59	228	2	0.905457	0.478556	1.91949	0.515342	0.85219	0.93178	0.945455	0.976948
1237	SGN-C173432_STMCY55	SGN-C173432	SGN-U213569	STMCY55	TC93051	0	1362	1	0.848533	0.950803	0.654521	1.01718	0.906282	0.892857	1.03386	1.08434
1238	SGN-C173432_STMDU72	SGN-C173432	SGN-U213569	STMDU72	TC93053	0	2234	1	0.978386	0.233868	1.60088	0.563405	0.906282	0.892857	1.03386	1.08434
1239	SGN-C173432_STMEV69	SGN-C173432	SGN-U213569	STMEV69	TC93052	0	1469	1	1.20615	1.14052	0.824906	1.14033	0.906282	0.892857	1.03386	1.08434
1240	SGN-C173432_STMJC21	SGN-C173432	SGN-U213569	STMJC21	TC99514	0.039	40.1	1	1.12517	1.93666	1.08358	1.1114	0.906282	0.892857	1.03386	1.08434
1241	SGN-C173435_STMJO63	SGN-C173435	SGN-U217033	STMJO63	TC94678	0	815	1	1.05904	0.975713	1.08599	0.932292	1.28716	1.05589	0.775588	0.712858
1242	SGN-C173436_STMIP90	SGN-C173436	SGN-U219732	STMIP90	TC97861	0	759	1	1.29331	0.81791	0.943734	0.424634	1.08805	1.60768	0.925814	1.23161
1243	SGN-C173439_STMEH03	SGN-C173439	SGN-U213627	STMEH03	TC95631	2e-36	155	1	0.854558	0.715105	0.513358	1.26948	1.08011	0.873732	1.17411	1.22222
1244	SGN-C173439_STMJD86	SGN-C173439	SGN-U213627	STMJD86	TC98728	4e-65	250	1	0.739508	1.93246	0.831545	0.65146	1.08011	0.873732	1.17411	1.22222
1245	SGN-C173441_STMCV36	SGN-C173441	SGN-U212668	STMCV36	TC103177	5e-89	327	1	1.20672	0.201519	0.922784	0.636917	0.473842	0.614894	0.743259	1.01026
1246	SGN-C173442_STMCH02	SGN-C173442	SGN-U216625	STMCH02	TC104174	0.072	38.2	2	0.712644	0.655761	1.87172	3.62011	0.965152	1.04195	1.205	0.691463
1247	SGN-C173442_STMID82	SGN-C173442	SGN-U216633	STMID82	TC93515	0	868	2	1.79344	1.22749	0.823671	0.539785	0.965152	1.04195	1.205	0.691463
1248	SGN-C173442_STMIY85	SGN-C173442	SGN-U216625	STMIY85	TC96490	0	1413	2	0.784684	1.93528	0.526981	0.423529	0.965152	1.04195	1.205	0.691463
1249	SGN-C173444_STMIY65	SGN-C173444	SGN-U217147	STMIY65	TC93190	9e-06	52	1	0.941032	0.637598	1.1729	0.748731	0.92069	1.35849	1.30853	1.10076
1250	SGN-C173446_STMHX78	SGN-C173446	SGN-U217320	STMHX78	TC111507	1e-09	63.9	1	2.07048	0.980818	1.55446	0.373391	1.303	1.08082	1.239	1.2168
1251	SGN-C173446_STMIU75	SGN-C173446	SGN-U217320	STMIU75	TC111254	0	650	1	1.95504	1.65363	1.19971	1.31791	1.303	1.08082	1.239	1.2168
1252	SGN-C173447_STMDT79	SGN-C173447	SGN-U217447	STMDT79	TC95798	1e-07	58	1	0.69413	0.438332	0.366519	0.471819	1.16977	0.985452	0.953111	1.33333
1253	SGN-C173447_STMIP10	SGN-C173447	SGN-U217447	STMIP10	TC105108	0	1451	1	1.59143	1.33808	1.14342	0.808368	1.16977	0.985452	0.953111	1.33333
1254	SGN-C173448_STMDD43	SGN-C173448	SGN-U213255	STMDD43	TC103598	3e-109	394	1	0.838677	1.98507	1.26224	1.06809	1.09899	1.17905	1.43287	1.04092
1255	SGN-C173449_STMCA64	SGN-C173449	SGN-U213225	STMCA64	TC102765	4e-75	281	1	1.24969	1.61247	0.655257	0.633575	1.11867	0.968017	0.690439	0.772817
1256	SGN-C173449_STMHX36	SGN-C173449	SGN-U213225	STMHX36	TC97189	3e-08	60	1	0.683142	0.742268	0.903088	0.867444	1.11867	0.968017	0.690439	0.772817
1257	SGN-C173449_STMIJ82	SGN-C173449	SGN-U213225	STMIJ82	TC101789	6e-62	238	1	0.894495	1.37401	1.13326	0.955987	1.11867	0.968017	0.690439	0.772817
1258	SGN-C173450_STMIU96	SGN-C173450	SGN-U218017	STMIU96	TC111063	0.024	40.1	1	1.2514	0.73138	1.267	0.774725	1.0797	1.09063	0.895219	0.970958
1259	SGN-C173451_STMHQ83	SGN-C173451	SGN-U214335	STMHQ83	TC103904	0	860	2	1.29087	0.831433	1.01337	0.92619	0.891817	0.989179	0.648943	0.756875
1261	SGN-C173453_STMCG86	SGN-C173453	SGN-U224088	STMCG86	TC101215	2e-39	163	2	0.919277	2.84066	0.669792	1.35267	1.27676	1.14649	1.12737	0.982829
1262	SGN-C173453_STMEC54	SGN-C173453	SGN-U224088	STMEC54	TC103325	0.017	40.1	2	1.21228	0.779255	0.601916	0.763158	1.27676	1.14649	1.12737	0.982829
1263	SGN-C173458_STMHE89	SGN-C173458	SGN-U226463	STMHE89	TC104129	0.095	38.2	2	0.950646	1.19331	1.15515	1.12083	0.97238	1.07728	0.695675	1.46667
1264	SGN-C173459_STMEW22	SGN-C173459	SGN-U217875	STMEW22	TC103380	0	1176	2	1.13898	0.786585	0.729958	1.48793	1.10138	0.992086	1.05419	1.12646
1265	SGN-C173459_STMGE33	SGN-C173459	SGN-U217875	STMGE33	TC108162	0.001	44.1	2	1.2073	0.69969	2.01812	2.65423	1.10138	0.992086	1.05419	1.12646
1266	SGN-C173459_STMHH82	SGN-C173459	SGN-U217875	STMHH82	TC95758	0.0002	46.1	2	1.13603	1.13485	0.790043	0.597744	1.10138	0.992086	1.05419	1.12646
1267	SGN-C173459_STMIM38	SGN-C173459	SGN-U217875	STMIM38	TC94347	0.004	42.1	2	1.32	1.04497	1.24129	1.67961	1.10138	0.992086	1.05419	1.12646
1268	SGN-C173462_STMEM81	SGN-C173462	SGN-U214619	STMEM81	TC102603	0.088	38.2	1	1.21912	0.730549	0.754153	0.914129	0.882155	0.810362	1.22982	1.02078
1269	SGN-C173464_STMGH19	SGN-C173464	SGN-U220654	STMGH19	TC95281	1e-43	176	2	0.636756	1.7439	0.84904	0.925799	0.889105	0.942779	0.795848	1.13362
1270	SGN-C173464_STMGJ56	SGN-C173464	SGN-U220654	STMGJ56	TC104786	0.067	38.2	2	1.80601	0.843858	0.824517	0.846858	0.889105	0.942779	0.795848	1.13362
1271	SGN-C173464_STMIF88	SGN-C173464	SGN-U213828	STMIF88	TC103335	0	1701	2	1.33794	1.1552	1.23002	1.49822	0.889105	0.942779	0.795848	1.13362
1272	SGN-C173469_STMHL12	SGN-C173469	SGN-U213825	STMHL12	TC102832	7e-30	131	1	1.11977	0.844553	0.817253	0.514572	1.05923	1.25794	1.15709	1.39559
1273	SGN-C173469_STMHW52	SGN-C173469	SGN-U213825	STMHW52	TC96577	2e-24	113	1	0.982011	1.375	0.725569	1.0768	1.05923	1.25794	1.15709	1.39559
1274	SGN-C173469_STMID72	SGN-C173469	SGN-U213825	STMID72	TC104546	0.0003	46.1	1	1.22419	0.492238	0.573813	0.901763	1.05923	1.25794	1.15709	1.39559
1275	SGN-C173469_STMIH03	SGN-C173469	SGN-U213825	STMIH03	TC102834	2e-18	93.7	1	0.777865	0.96875	0.368421	0.61668	1.05923	1.25794	1.15709	1.39559
1276	SGN-C173469_STMJK24	SGN-C173469	SGN-U213825	STMJK24	TC97091	0.02	40.1	1	0.894858	0.80326	0.49792	0.69246	1.05923	1.25794	1.15709	1.39559
1277	SGN-C173470_STMEY95	SGN-C173470	SGN-U216197	STMEY95	TC104670	0.05	38.2	2	1.2395	0.796305	2.20541	1.66476	1.11122	0.831579	1.97112	0.410453
1278	SGN-C173470_STMGM89	SGN-C173470	SGN-U216196	STMGM89	TC97277	0	1594	2	2.125	1.5	1.31634	0.283059	1.11122	0.831579	1.97112	0.410453
1280	SGN-C173470_STMIT24	SGN-C173470	SGN-U216197	STMIT24	TC98175	0.05	38.2	2	1.14044	0.676565	1.5165	0.840722	1.11122	0.831579	1.97112	0.410453
1281	SGN-C173471_STMCP68	SGN-C173471	SGN-U219611	STMCP68	TC98340	3e-131	468	1	0.880973	1.16589	1.15128	0.657049	0.830055	0.966332	1.23423	0.983436
1282	SGN-C173471_STMEN58	SGN-C173471	SGN-U219611	STMEN58	TC96434	0.0001	48.1	1	1.20056	1.17143	1.05089	1.4569	0.830055	0.966332	1.23423	0.983436
1283	SGN-C173471_STMGR31	SGN-C173471	SGN-U219611	STMGR31	TC95324	0.094	38.2	1	0.930834	1.58522	0.657051	0.63813	0.830055	0.966332	1.23423	0.983436
1284	SGN-C173471_STMHY83	SGN-C173471	SGN-U219611	STMHY83	TC98587	3e-60	232	1	1.38014	0.969432	1.00228	0.59851	0.830055	0.966332	1.23423	0.983436
1285	SGN-C173473_STMCN61	SGN-C173473	SGN-U214377	STMCN61	TC93361	3e-141	502	1	0.631164	2.19457	0.69108	0.959432	0.747838	0.940494	1.19061	1.10399
1286	SGN-C173473_STMGC85	SGN-C173473	SGN-U214377	STMGC85	TC109300	1e-26	121	1	0.75583	0.767662	1.08453	0.776438	0.747838	0.940494	1.19061	1.10399
1287	SGN-C173473_STMHL43	SGN-C173473	SGN-U214377	STMHL43	TC96008	4e-14	79.8	1	0.784615	1.92774	0.701754	0.791667	0.747838	0.940494	1.19061	1.10399
1288	SGN-C173473_STMIA29	SGN-C173473	SGN-U214377	STMIA29	TC102964	0.0006	46.1	1	1.32408	0.981592	1.01106	1.16643	0.747838	0.940494	1.19061	1.10399
1289	SGN-C173474_STMCD68	SGN-C173474	SGN-U214355	STMCD68	TC104871	8e-118	424	1	0.494245	0.836346	0.930736	0.695927	0.546328	1.08966	1.0525	1.04444
1290	SGN-C173477_STMDI76	SGN-C173477	SGN-U214818	STMDI76	TC94103	0	1352	2	1.45057	0.996749	0.739902	1.06421	1.30645	1.2793	1.34356	0.86834
1291	SGN-C173477_STMHF15	SGN-C173477	SGN-U214818	STMHF15	TC98421	0.098	38.2	2	1.79111	2.4201	1.34104	2.53381	1.30645	1.2793	1.34356	0.86834
1292	SGN-C173477_STMIB50	SGN-C173477	SGN-U214818	STMIB50	TC97874	0.025	40.1	2	1.09032	1.10638	0.724214	1.05744	1.30645	1.2793	1.34356	0.86834
1293	SGN-C173479_STMGH51	SGN-C173479	SGN-U225963	STMGH51	TC98980	0	856	2	0.836883	0.469226	0.951792	1.77785	0.641966	1.01285	0.914176	0.660509
1294	SGN-C173480_STMDP56	SGN-C173480	SGN-U213006	STMDP56	TC104435	7e-34	145	2	0.910408	0.755157	1.24774	1.76918	0.942744	1.14505	1.44051	1.1025
1295	SGN-C173480_STMDP94	SGN-C173480	SGN-U213006	STMDP94	TC92890	5e-32	139	2	0.629424	0.547461	0.8451	0.959991	0.942744	1.14505	1.44051	1.1025
1296	SGN-C173480_STMEV71	SGN-C173480	SGN-U220666	STMEV71	TC95621	3e-35	149	2	1.53894	0.659405	1.59187	0.986333	0.942744	1.14505	1.44051	1.1025
1297	SGN-C173480_STMEW48	SGN-C173480	SGN-U213006	STMEW48	TC93983	0	878	2	1.19209	0.508731	1.40639	0.713126	0.942744	1.14505	1.44051	1.1025
1298	SGN-C173480_STMII75	SGN-C173480	SGN-U213006	STMII75	TC105675	0.008	42.1	2	1.15961	1.12994	1.03026	1.03656	0.942744	1.14505	1.44051	1.1025
1299	SGN-C173480_STMIZ55	SGN-C173480	SGN-U213006	STMIZ55	TC103825	7e-62	238	2	0.79161	1.03828	0.630275	0.410313	0.942744	1.14505	1.44051	1.1025
1300	SGN-C173480_STMJL18	SGN-C173480	SGN-U213006	STMJL18	TC108750	2e-06	54	2	1.67975	0.947761	1.46289	1.10671	0.942744	1.14505	1.44051	1.1025
1301	SGN-C173481_STMGP43	SGN-C173481	SGN-U219724	STMGP43	TC109772	0.026	40.1	1	0.713208	2.35741	0.552389	0.763872	1.24416	1.03994	1.69816	1.11921
1302	SGN-C173484_STMCP17	SGN-C173484	SGN-U212850	STMCP17	TC102384	0.0005	46.1	1	1.1823	0.360228	3.37882	1.68009	0.931452	0.857994	0.846731	0.811798
1303	SGN-C173484_STMHA29	SGN-C173484	SGN-U212850	STMHA29	TC108769	0.032	40.1	1	1.02782	0.657847	0.881289	0.884304	0.931452	0.857994	0.846731	0.811798
1304	SGN-C173484_STMJI15	SGN-C173484	SGN-U212850	STMJI15	TC108941	9e-06	52	1	0.5536	1.18832	0.251453	0.866109	0.931452	0.857994	0.846731	0.811798
1305	SGN-C173486_STMES87	SGN-C173486	SGN-U215550	STMES87	TC107981	0	783	2	0.857003	2.08982	0.914286	1.48059	1.0209	1.06081	1.1257	1.29758
1306	SGN-C173487_STMEV04	SGN-C173487	SGN-U225441	STMEV04	TC100875	0.081	38.2	2	1.25862	0.591087	0.721828	0.704493	1.01421	0.903004	1.13357	1.06036
1307	SGN-C173487_STMHZ92	SGN-C173487	SGN-U225441	STMHZ92	TC104908	0.02	40.1	2	0.903263	1.55093	0.873929	1.15936	1.01421	0.903004	1.13357	1.06036
1308	SGN-C173487_STMIC39	SGN-C173487	SGN-U225441	STMIC39	TC99722	2e-61	236	2	0.792171	1.83788	0.592719	0.928187	1.01421	0.903004	1.13357	1.06036
1309	SGN-C173487_STMIR77	SGN-C173487	SGN-U225441	STMIR77	TC108006	2e-52	206	2	1.00417	1.13319	1	0.945508	1.01421	0.903004	1.13357	1.06036
1310	SGN-C173487_STMIU84	SGN-C173487	SGN-U225441	STMIU84	TC97652	0.081	38.2	2	1.09459	1.02941	1.47906	0.618519	1.01421	0.903004	1.13357	1.06036
1311	SGN-C173487_STMJE77	SGN-C173487	SGN-U225441	STMJE77	TC107971	0.081	38.2	2	1.37105	1.06763	1.46828	0.441431	1.01421	0.903004	1.13357	1.06036
1312	SGN-C173487_STMJP96	SGN-C173487	SGN-U225441	STMJP96	TC95982	0.081	38.2	2	0.89011	0.833469	0.928258	0.581776	1.01421	0.903004	1.13357	1.06036
1313	SGN-C173489_STMHK42	SGN-C173489	SGN-U214577	STMHK42	TC98927	1e-06	56	2	1.26667	0.595369	1.89508	0.43228	1.04386	0.880246	1.00561	1.27241
1314	SGN-C173489_STMJF51	SGN-C173489	SGN-U214577	STMJF51	TC98561	0.078	40.1	2	0.883865	1.62731	0.859218	0.676447	1.04386	0.880246	1.00561	1.27241
1315	SGN-C173489_STMJN70	SGN-C173489	SGN-U214577	STMJN70	TC109181	0.001	46.1	2	1.08351	1.1972	1.10674	1.42553	1.04386	0.880246	1.00561	1.27241
1316	SGN-C173492_STMIB85	SGN-C173492	SGN-U226411	STMIB85	TC104928	0.073	38.2	2	0.924942	2.59574	0.704861	1.50301	1.44149	0.966805	0.806366	1.29618
1317	SGN-C173495_STMGH75	SGN-C173495	SGN-U226782	STMGH75	TC110212	0.053	38.2	2	0.719175	0.535304	0.634005	1.43342	1.1165	0.618605	1.08039	1.64361
1318	SGN-C173496_STMGT69	SGN-C173496	SGN-U216965	STMGT69	TC106976	2e-104	379	1	1.01415	3.75941	2.58206	1.40098	1.44055	1.55423	1.41873	1.76657
1319	SGN-C173496_STMHH65	SGN-C173496	SGN-U216965	STMHH65	TC104998	5e-117	420	1	1.01357	1.81001	1.0929	0.97148	1.44055	1.55423	1.41873	1.76657
1320	SGN-C173499_STMIP08	SGN-C173499	SGN-U220547	STMIP08	TC109067	0.067	38.2	2	1.2784	1.49326	0.602308	0.531676	0.924893	0.963746	0.939064	0.87177
1321	SGN-C173499_STMJI47	SGN-C173499	SGN-U220547	STMJI47	TC108593	3e-13	75.8	2	1.22958	0.685296	1.16032	0.605655	0.924893	0.963746	0.939064	0.87177
1322	SGN-C173500_STMIM51	SGN-C173500	SGN-U216560	STMIM51	TC110793	0.0004	46.1	1	2.67778	1.48501	1.70499	0.925226	1.17881	1.04636	1.05273	1.33742
1323	SGN-C173500_STMJG96	SGN-C173500	SGN-U216560	STMJG96	TC98485	0.026	40.1	1	0.949942	0.513514	1.62742	0.746781	1.17881	1.04636	1.05273	1.33742
1324	SGN-C173502_STMCH93	SGN-C173502	SGN-U217370	STMCH93	TC93018	0.003	44.1	1	0.724212	0.737573	0.736273	1.11472	1.33379	1.14453	1.07224	1.03586
1325	SGN-C173502_STMDC76	SGN-C173502	SGN-U217370	STMDC76	TC104679	1e-05	52	1	1.05823	0.943348	1.83591	0.811977	1.33379	1.14453	1.07224	1.03586
1326	SGN-C173502_STMGY38	SGN-C173502	SGN-U217370	STMGY38	TC110556	0.051	40.1	1	0.731654	2.18234	0.765734	1.20651	1.33379	1.14453	1.07224	1.03586
1327	SGN-C173502_STMHH90	SGN-C173502	SGN-U217370	STMHH90	TC105461	0.003	44.1	1	1.07654	0.743155	1.10526	0.678121	1.33379	1.14453	1.07224	1.03586
1328	SGN-C173502_STMHX74	SGN-C173502	SGN-U217370	STMHX74	TC97736	0.051	40.1	1	1.14809	1.46697	1.10801	0.772968	1.33379	1.14453	1.07224	1.03586
1329	SGN-C173502_STMIH85	SGN-C173502	SGN-U217370	STMIH85	TC109006	0.013	42.1	1	1.03985	1.55122	0.79302	1.25993	1.33379	1.14453	1.07224	1.03586
1330	SGN-C173502_STMIP33	SGN-C173502	SGN-U217370	STMIP33	TC96693	0.013	42.1	1	1.0574	0.805026	0.830108	0.630098	1.33379	1.14453	1.07224	1.03586
1331	SGN-C173504_STMEV14	SGN-C173504	SGN-U219504	STMEV14	TC95088	1e-121	436	2	0.878023	1.34473	1.32533	1.37258	0.749588	0.987751	0.987613	0.943503
1332	SGN-C173508_STMEO27	SGN-C173508	SGN-U214952	STMEO27	TC102756	0	3265	1	0.928042	0.990807	0.726613	1.43704	0.943829	0.731547	0.879581	0.862314
1333	SGN-C173509_STMFB04	SGN-C173509	SGN-U214968	STMFB04	TC95441	7e-66	250	2	0.977907	0.632569	0.883791	1.39527	1.5	0.889088	1.01364	1.05041
1334	SGN-C173509_STMGA91	SGN-C173509	SGN-U214968	STMGA91	TC92851	8e-41	167	2	0.89949	0.800153	0.848339	0.761215	1.5	0.889088	1.01364	1.05041
1335	SGN-C173509_STMIU19	SGN-C173509	SGN-U214968	STMIU19	TC95614	0.05	38.2	2	0.928571	2.28773	0.660956	1.08365	1.5	0.889088	1.01364	1.05041
1336	SGN-C173509_STMIV60	SGN-C173509	SGN-U214968	STMIV60	TC104939	2e-134	478	2	1.28401	0.759494	1.18986	1.14374	1.5	0.889088	1.01364	1.05041
1337	SGN-C173512_STMDJ94	SGN-C173512	SGN-U213416	STMDJ94	TC94579	0.002	44.1	1	0.642365	0.381877	1.12803	1.26281	0.891674	0.899776	1.53791	1.13072
1338	SGN-C173512_STMDU07	SGN-C173512	SGN-U213416	STMDU07	TC104338	8e-114	410	1	0.991921	0.535278	1.44853	1.89234	0.891674	0.899776	1.53791	1.13072
1339	SGN-C173512_STMHJ37	SGN-C173512	SGN-U213416	STMHJ37	TC108191	4e-91	335	1	0.860778	3.13433	0.703325	1.06988	0.891674	0.899776	1.53791	1.13072
1340	SGN-C173512_STMIK51	SGN-C173512	SGN-U213416	STMIK51	TC104337	0	1756	1	0.891667	0.581111	1.03092	1.27027	0.891674	0.899776	1.53791	1.13072
1341	SGN-C173515_STMCS04	SGN-C173515	SGN-U215548	STMCS04	TC104332	0.055	38.2	1	1.23091	0.556353	0.775488	2.17378	1.23535	0.813058	0.829337	1.16697
1342	SGN-C173515_STMDZ54	SGN-C173515	SGN-U215548	STMDZ54	TC92997	0	1227	1	1.13695	1.07692	1.19048	0.928339	1.23535	0.813058	0.829337	1.16697
1343	SGN-C173515_STMIX41	SGN-C173515	SGN-U215548	STMIX41	TC97659	0.055	38.2	1	1.0531	0.701418	0.684685	0.915646	1.23535	0.813058	0.829337	1.16697
1344	SGN-C173516_STMHO31	SGN-C173516	SGN-U214989	STMHO31	TC107718	0.002	44.1	1	0.743917	0.881162	0.756926	0.620715	1.07361	0.920037	0.827243	0.858925
1345	SGN-C173516_STMIR85	SGN-C173516	SGN-U214989	STMIR85	TC97347	7e-47	188	1	0.659383	1.85992	0.670168	0.908247	1.07361	0.920037	0.827243	0.858925
1346	SGN-C173518_STMCH83	SGN-C173518	SGN-U216986	STMCH83	TC102189	2e-40	167	1	0.996499	0.529007	0.886414	1.67407	1.26781	0.742081	1.05444	0.832362
1347	SGN-C173518_STMCV73	SGN-C173518	SGN-U216986	STMCV73	TC102201	1e-28	127	1	0.592391	0.641801	1.02309	1.21742	1.26781	0.742081	1.05444	0.832362
1348	SGN-C173518_STMDI60	SGN-C173518	SGN-U216986	STMDI60	TC102204	3e-20	99.6	1	1.26859	0.754258	0.905263	0.542081	1.26781	0.742081	1.05444	0.832362
1349	SGN-C173518_STMHU53	SGN-C173518	SGN-U216986	STMHU53	TC102228	3e-20	99.6	1	1.19764	1.36239	0.90815	1.09532	1.26781	0.742081	1.05444	0.832362
1350	SGN-C173518_STMHZ18	SGN-C173518	SGN-U216986	STMHZ18	TC103751	0.024	40.1	1	1.14044	0.590909	1.23651	0.913793	1.26781	0.742081	1.05444	0.832362
1351	SGN-C173518_STMJK63	SGN-C173518	SGN-U216986	STMJK63	TC102197	2e-18	93.7	1	0.928783	1.15342	1.00309	1.2961	1.26781	0.742081	1.05444	0.832362
1352	SGN-C173519_STMCP68	SGN-C173519	SGN-U219611	STMCP68	TC98340	3e-131	468	1	0.880973	1.16589	1.15128	0.657049	1.17592	1.00526	0.921979	0.58382
1353	SGN-C173519_STMEN58	SGN-C173519	SGN-U219611	STMEN58	TC96434	0.0001	48.1	1	1.20056	1.17143	1.05089	1.4569	1.17592	1.00526	0.921979	0.58382
1354	SGN-C173519_STMGR31	SGN-C173519	SGN-U219611	STMGR31	TC95324	0.094	38.2	1	0.930834	1.58522	0.657051	0.63813	1.17592	1.00526	0.921979	0.58382
1355	SGN-C173519_STMHY83	SGN-C173519	SGN-U219611	STMHY83	TC98587	3e-60	232	1	1.38014	0.969432	1.00228	0.59851	1.17592	1.00526	0.921979	0.58382
1356	SGN-C173522_STMCC27	SGN-C173522	SGN-U215925	STMCC27	TC95226	3e-05	50.1	2	1.03674	1.29781	1.0245	1.31739	1.05105	1.00411	1.21934	1.1608
1357	SGN-C173522_STMIT38	SGN-C173522	SGN-U215925	STMIT38	TC96448	2e-142	505	2	1.06725	1.79599	0.558642	0.723011	1.05105	1.00411	1.21934	1.1608
1358	SGN-C173525_STMCP03	SGN-C173525	SGN-U225060	STMCP03	TC103016	3e-109	394	2	0.837004	0.609581	1.38112	1.39521	0.963229	1.03685	0.555088	0.786885
1359	SGN-C173527_STMCP80	SGN-C173527	SGN-U215114	STMCP80	TC103010	4e-145	513	2	0.663616	0.403188	0.598808	1.20716	0.725266	0.77836	0.701936	0.964567
1361	SGN-C173528_STMCC18	SGN-C173528	SGN-U219491	STMCC18	TC94527	0.099	38.2	2	0.641209	0.602177	0.80163	0.516944	0.645877	0.959201	1.13881	1.12283
1362	SGN-C173528_STMCR28	SGN-C173528	SGN-U219491	STMCR28	TC93280	0.099	38.2	2	0.791444	0.467244	1.21925	1.64853	0.645877	0.959201	1.13881	1.12283
1363	SGN-C173528_STMDZ60	SGN-C173528	SGN-U219491	STMDZ60	TC96472	9e-27	121	2	0.843894	0.370161	2.25711	0.483027	0.645877	0.959201	1.13881	1.12283
1364	SGN-C173528_STMEB22	SGN-C173528	SGN-U219491	STMEB22	TC102883	0.002	44.1	2	0.828242	0.898799	0.519324	0.882668	0.645877	0.959201	1.13881	1.12283
1365	SGN-C173528_STMJK39	SGN-C173528	SGN-U219491	STMJK39	TC102054	0.099	38.2	2	1.71411	2.43426	0.998145	1.04117	0.645877	0.959201	1.13881	1.12283
1366	SGN-C173529_STMIA45	SGN-C173529	SGN-U226649	STMIA45	TC105991	5e-33	141	2	0.865915	1.69773	1.01937	1.55314	0.723921	0.842781	1.21302	0.928571
1367	SGN-C173530_STMGB37	SGN-C173530	SGN-U215280	STMGB37	TC96817	9e-107	387	1	0.787795	1.06522	1.05145	0.892402	0.628735	0.820623	0.975186	1.17003
1368	SGN-C173530_STMHA57	SGN-C173530	SGN-U215280	STMHA57	TC95849	0	975	1	1.10107	1.08256	0.66062	0.928835	0.628735	0.820623	0.975186	1.17003
1369	SGN-C173531_STMDC43	SGN-C173531	SGN-U215386	STMDC43	TC108221	0	928	1	0.701427	2.36501	0.802301	0.766527	1.06244	1.08061	1.1205	1.0339
1370	SGN-C173536_STMCD65	SGN-C173536	SGN-U214119	STMCD65	TC105128	0	1691	2	0.827462	0.64142	2.22121	0.868748	1.00727	0.87931	1.13971	0.700864
1372	SGN-C173536_STMER12	SGN-C173536	SGN-U214119	STMER12	TC105063	0.002	44.1	2	1.271	1.0565	2.06071	0.653037	1.00727	0.87931	1.13971	0.700864
1373	SGN-C173536_STMGA90	SGN-C173536	SGN-U214121	STMGA90	TC107516	3e-08	60	2	0.957672	0.478501	3.39445	0.693127	1.00727	0.87931	1.13971	0.700864
1374	SGN-C173536_STMGR50	SGN-C173536	SGN-U214121	STMGR50	TC95501	3e-05	50.1	2	0.809582	1.33081	0.956569	1.33673	1.00727	0.87931	1.13971	0.700864
1375	SGN-C173537_STMGJ14	SGN-C173537	SGN-U213977	STMGJ14	TC103425	0.0001	48.1	2	0.817703	1.79147	0.512195	1.04641	0.763636	0.969388	0.905353	0.888587
1378	SGN-C173538_STMDD57	SGN-C173538	SGN-U215760	STMDD57	TC108236	0	1867	1	1.16475	1.26741	0.955432	0.75379	0.90687	0.963685	1.15334	0.904362
1379	SGN-C173538_STMIK72	SGN-C173538	SGN-U215760	STMIK72	TC106075	1e-10	67.9	1	1.29543	0.867399	1.28839	0.980769	0.90687	0.963685	1.15334	0.904362
1380	SGN-C173538_STMJA29	SGN-C173538	SGN-U215760	STMJA29	TC107503	0.031	40.1	1	1.28313	0.857278	0.78749	0.626697	0.90687	0.963685	1.15334	0.904362
1381	SGN-C173538_STMJH79	SGN-C173538	SGN-U215760	STMJH79	TC96221	3e-11	69.9	1	0.768924	1.35605	0.62069	0.670619	0.90687	0.963685	1.15334	0.904362
1382	SGN-C173541_STMCD16	SGN-C173541	SGN-U217324	STMCD16	TC94291	0	1209	2	1.54054	2.95543	0.730198	1.07692	1.13256	0.99069	0.955806	0.878988
1384	SGN-C173541_STMEH46	SGN-C173541	SGN-U217324	STMEH46	TC93383	2e-141	502	2	1.187	0.92381	0.880389	1.03044	1.13256	0.99069	0.955806	0.878988
1386	SGN-C173542_STMDT23	SGN-C173542	SGN-U214556	STMDT23	TC103322	0	2462	1	0.753309	0.418878	1.55164	1.26151	0.913931	0.886679	0.954855	1.08551
1387	SGN-C173547_STMCC34	SGN-C173547	SGN-U226337	STMCC34	TC105338	0.0003	46.1	1	1.16353	1.05461	1.45144	0.729994	0.495868	0.850515	0.513288	0.768446
1388	SGN-C173547_STMES94	SGN-C173547	SGN-U226337	STMES94	TC96499	2e-17	89.7	1	0.816467	0.59054	0.701312	0.503734	0.495868	0.850515	0.513288	0.768446
1389	SGN-C173547_STMEV43	SGN-C173547	SGN-U226337	STMEV43	TC94519	0.08	38.2	1	0.793317	2.06434	0.88364	0.722901	0.495868	0.850515	0.513288	0.768446
1390	SGN-C173547_STMGM64	SGN-C173547	SGN-U226337	STMGM64	TC100660	0.02	40.1	1	1.24811	1.12913	0.578125	1.23358	0.495868	0.850515	0.513288	0.768446
1391	SGN-C173547_STMGR63	SGN-C173547	SGN-U226337	STMGR63	TC103414	0.001	44.1	1	0.684308	1.33649	0.479064	0.647059	0.495868	0.850515	0.513288	0.768446
1392	SGN-C173547_STMIH16	SGN-C173547	SGN-U226337	STMIH16	TC94472	0.08	38.2	1	1.31079	2.06118	1.29794	1.26615	0.495868	0.850515	0.513288	0.768446
1393	SGN-C173547_STMII16	SGN-C173547	SGN-U226337	STMII16	TC99677	0.005	42.1	1	1.40661	1.18402	1.15819	1.10909	0.495868	0.850515	0.513288	0.768446
1394	SGN-C173547_STMIS10	SGN-C173547	SGN-U226337	STMIS10	TC111670	2e-82	305	1	0.804785	1.36373	0.969795	0.803628	0.495868	0.850515	0.513288	0.768446
1395	SGN-C173547_STMIY66	SGN-C173547	SGN-U226337	STMIY66	TC101896	5e-40	165	1	0.927121	0.91652	1.16241	0.626603	0.495868	0.850515	0.513288	0.768446
1396	SGN-C173547_STMIZ06	SGN-C173547	SGN-U226337	STMIZ06	TC94473	0.08	38.2	1	1.27233	1.26687	1.41681	0.853587	0.495868	0.850515	0.513288	0.768446
1397	SGN-C173548_STMCP52	SGN-C173548	SGN-U214170	STMCP52	TC93270	0.016	42.1	1	0.767389	0.555556	0.251783	0.86349	0.84699	1.43873	0.751408	0.833056
1398	SGN-C173548_STMDJ89	SGN-C173548	SGN-U214170	STMDJ89	TC93263	0	1255	1	0.775	0.385834	3.02237	2.65932	0.84699	1.43873	0.751408	0.833056
1399	SGN-C173548_STMIA64	SGN-C173548	SGN-U214170	STMIA64	TC93261	3e-158	559	1	1.19175	1.06456	0.882939	1.07532	0.84699	1.43873	0.751408	0.833056
1400	SGN-C173548_STMJK21	SGN-C173548	SGN-U214170	STMJK21	TC98945	5e-123	442	1	1.02924	1.32945	0.718786	0.882051	0.84699	1.43873	0.751408	0.833056
1401	SGN-C173550_STMGH51	SGN-C173550	SGN-U225963	STMGH51	TC98980	0	856	2	0.836883	0.469226	0.951792	1.77785	1.02817	1.11485	1.09928	1.15474
1402	SGN-C173551_STMIL10	SGN-C173551	SGN-U217460	STMIL10	TC108167	1e-109	396	1	0.957303	0.765711	1.27301	0.929892	0.912863	1.04192	1.07332	0.937626
1403	SGN-C173554_STMIT83	SGN-C173554	SGN-U217449	STMIT83	TC108117	0.032	40.1	1	1.41695	1.42925	0.975758	0.489837	0.888691	1.15182	0.899123	1.29595
1404	SGN-C173554_STMJO53	SGN-C173554	SGN-U217449	STMJO53	TC109035	5e-07	56	1	1.08395	0.876671	1.24488	1.01301	0.888691	1.15182	0.899123	1.29595
1405	SGN-C173556_STMDJ78	SGN-C173556	SGN-U219709	STMDJ78	TC94952	0.088	38.2	1	0.637705	0.649287	1.70179	5.40603	0.715477	1.48467	0.156348	1.05229
1406	SGN-C173559_STMFB04	SGN-C173559	SGN-U214968	STMFB04	TC95441	7e-66	250	1	0.977907	0.632569	0.883791	1.39527	0.696374	1.08533	0.813138	0.76074
1407	SGN-C173559_STMGA91	SGN-C173559	SGN-U214968	STMGA91	TC92851	8e-41	167	1	0.89949	0.800153	0.848339	0.761215	0.696374	1.08533	0.813138	0.76074
1408	SGN-C173559_STMIU19	SGN-C173559	SGN-U214968	STMIU19	TC95614	0.05	38.2	1	0.928571	2.28773	0.660956	1.08365	0.696374	1.08533	0.813138	0.76074
1409	SGN-C173559_STMIV60	SGN-C173559	SGN-U214968	STMIV60	TC104939	2e-134	478	1	1.28401	0.759494	1.18986	1.14374	0.696374	1.08533	0.813138	0.76074
1410	SGN-C173568_STMCA26	SGN-C173568	SGN-U225755	STMCA26	TC107838	0.004	42.1	2	0.931862	1.32455	0.709677	0.754374	0.56887	0.870161	0.713166	0.667705
1411	SGN-C173568_STMED51	SGN-C173568	SGN-U225755	STMED51	TC101500	6e-67	254	2	1.02004	0.740646	0.833333	1.1432	0.56887	0.870161	0.713166	0.667705
1412	SGN-C173568_STMJE46	SGN-C173568	SGN-U225755	STMJE46	TC98560	0	850	2	0.963399	1.17419	0.524249	0.582915	0.56887	0.870161	0.713166	0.667705
1413	SGN-C173570_STMEP18	SGN-C173570	SGN-U216479	STMEP18	TC105262	0	1078	1	1.19656	0.683148	1.44044	1.01019	0.929093	0.976209	1.22573	1.13877
1414	SGN-C173572_STMEP18	SGN-C173572	SGN-U216479	STMEP18	TC105262	0	1078	1	1.19656	0.683148	1.44044	1.01019	1.08977	1.13826	1.23772	0.936893
1415	SGN-C173574_STMCL79	SGN-C173574	SGN-U214272	STMCL79	TC93630	0	985	1	1.02841	0.472884	0.578399	0.690026	0.927754	0.92891	1.00902	1.00806
1416	SGN-C173578_STMEK68	SGN-C173578	SGN-U227693	STMEK68	TC107628	0	1084	1	1.13357	1.71317	0.989483	1.28795	1.03936	2.09419	0.844953	1.24197
1417	SGN-C173578_STMIW64	SGN-C173578	SGN-U227693	STMIW64	TC106751	0.056	38.2	1	1.48234	1.44958	1.31351	1.04727	1.03936	2.09419	0.844953	1.24197
1418	SGN-C173579_STMIQ55	SGN-C173579	SGN-U216731	STMIQ55	TC99941	4e-05	50.1	2	1.13353	1.72807	0.723037	0.451036	1.43079	1.19021	1.45098	1.18841
1419	SGN-C173580_STMJO43	SGN-C173580	SGN-U218253	STMJO43	TC105943	0.081	38.2	1	0.947267	1.72978	1.08004	0.771691	1.19196	1.0508	0.466397	0.727419
1420	SGN-C173581_STMHL53	SGN-C173581	SGN-U216889	STMHL53	TC98167	0	1189	1	1.47856	0.820533	0.681694	0.630952	0.88125	0.74169	0.610108	0.75836
1421	SGN-C173582_STMHL53	SGN-C173582	SGN-U216889	STMHL53	TC98167	0	1189	1	1.47856	0.820533	0.681694	0.630952	1.23936	0.953333	1.10653	0.743472
1422	SGN-C173584_STMDU09	SGN-C173584	SGN-U217303	STMDU09	TC109185	0.034	40.1	1	0.886679	0.432808	1.60199	1.48321	0.813205	0.725926	1.49502	0.937365
1423	SGN-C173584_STMHN44	SGN-C173584	SGN-U217303	STMHN44	TC97493	0	1292	1	0.986387	1.23055	0.833333	0.975146	0.813205	0.725926	1.49502	0.937365
1424	SGN-C173592_STMCB36	SGN-C173592	SGN-U216318	STMCB36	TC94696	0	1219	1	0.945455	0.79987	0.942564	0.673893	0.992239	0.827529	1.40898	0.949192
1425	SGN-C173592_STMCY45	SGN-C173592	SGN-U216318	STMCY45	TC95868	0.022	40.1	1	0.75316	1.11376	1.36634	1.12719	0.992239	0.827529	1.40898	0.949192
1426	SGN-C173592_STMEQ32	SGN-C173592	SGN-U216318	STMEQ32	TC105134	0.087	38.2	1	0.671984	0.36496	1.4095	0.690735	0.992239	0.827529	1.40898	0.949192
1427	SGN-C173592_STMIK06	SGN-C173592	SGN-U216318	STMIK06	TC100670	9e-08	58	1	0.532934	0.590679	0.628086	0.997525	0.992239	0.827529	1.40898	0.949192
1428	SGN-C173592_STMIQ78	SGN-C173592	SGN-U216318	STMIQ78	TC105266	7e-18	91.7	1	1.18059	1.25908	1.31065	0.813019	0.992239	0.827529	1.40898	0.949192
1429	SGN-C173598_STMCP80	SGN-C173598	SGN-U215113	STMCP80	TC103010	0	2468	1	0.663616	0.403188	0.598808	1.20716	0.79066	0.741722	0.807756	1.01196
1430	SGN-C173599_STMDG46	SGN-C173599	SGN-U215897	STMDG46	TC101910	0.098	38.2	1	1.24427	1.04551	0.858824	1.3329	0.998119	1.11867	0.973517	0.908275
1431	SGN-C173599_STMEV07	SGN-C173599	SGN-U215897	STMEV07	TC98150	0.025	40.1	1	0.382217	0.540897	0.331233	0.479893	0.998119	1.11867	0.973517	0.908275
1432	SGN-C173599_STMGI09	SGN-C173599	SGN-U215897	STMGI09	TC110819	0.0004	46.1	1	0.81837	1.38378	1.46357	3.96042	0.998119	1.11867	0.973517	0.908275
1433	SGN-C173599_STMHE80	SGN-C173599	SGN-U215897	STMHE80	TC97116	0.098	38.2	1	1.20837	1.13631	0.87438	1.0895	0.998119	1.11867	0.973517	0.908275
1434	SGN-C173599_STMHW79	SGN-C173599	SGN-U215897	STMHW79	TC108832	3e-05	50.1	1	0.969058	1.58053	1.15022	0.785714	0.998119	1.11867	0.973517	0.908275
1435	SGN-C173599_STMJH03	SGN-C173599	SGN-U215897	STMJH03	TC99516	6e-31	135	1	0.82637	1.31263	0.477502	0.337504	0.998119	1.11867	0.973517	0.908275
1436	SGN-C173600_STMHP33	SGN-C173600	SGN-U221010	STMHP33	TC97107	0.021	40.1	2	1.27454	1.83678	0.96337	1.13516	0.826087	0.820402	1.43675	1.01617
1437	SGN-C173600_STMID52	SGN-C173600	SGN-U221010	STMID52	TC97208	0	1211	2	0.881432	1.31027	1.23197	0.852025	0.826087	0.820402	1.43675	1.01617
1438	SGN-C173601_STMCB20	SGN-C173601	SGN-U214825	STMCB20	TC93765	0	2274	1	0.746403	1.45616	0.723029	1.18316	0.556921	0.9721	1.22886	0.77861
1439	SGN-C173601_STMCF56	SGN-C173601	SGN-U214825	STMCF56	TC94698	0.009	42.1	1	0.962754	1.11178	0.57786	0.895171	0.556921	0.9721	1.22886	0.77861
1440	SGN-C173601_STMGS69	SGN-C173601	SGN-U214825	STMGS69	TC102037	7e-19	95.6	1	0.90367	1.13039	0.780025	1.01727	0.556921	0.9721	1.22886	0.77861
1441	SGN-C173601_STMGX70	SGN-C173601	SGN-U214825	STMGX70	TC107266	0.036	40.1	1	1.99115	1.85159	1.53473	3.06022	0.556921	0.9721	1.22886	0.77861
1442	SGN-C173601_STMIR28	SGN-C173601	SGN-U214825	STMIR28	TC95753	1e-23	111	1	1.12018	1.27374	0.851459	0.982704	0.556921	0.9721	1.22886	0.77861
1443	SGN-C173601_STMJO21	SGN-C173601	SGN-U214825	STMJO21	TC93766	0	1086	1	1.11014	0.932521	0.935484	1.16635	0.556921	0.9721	1.22886	0.77861
1444	SGN-C173604_STMEG89	SGN-C173604	SGN-U213891	STMEG89	TC92491	3e-05	50.1	1	1.18436	0.655729	1.82656	1.33838	1.28102	1.08634	1.01959	0.565293
1445	SGN-C173604_STMER77	SGN-C173604	SGN-U213891	STMER77	TC93151	0	1768	1	1.12858	1.08943	0.983756	0.595238	1.28102	1.08634	1.01959	0.565293
1446	SGN-C173604_STMFB48	SGN-C173604	SGN-U213891	STMFB48	TC102878	0.0005	46.1	1	1.85714	0.709379	3.52955	0.915254	1.28102	1.08634	1.01959	0.565293
1447	SGN-C173605_STMCH02	SGN-C173605	SGN-U216625	STMCH02	TC104174	0.072	38.2	2	0.712644	0.655761	1.87172	3.62011	1.15021	0.598528	0.777864	0.613776
1448	SGN-C173605_STMIY85	SGN-C173605	SGN-U216625	STMIY85	TC96490	0	1413	2	0.784684	1.93528	0.526981	0.423529	1.15021	0.598528	0.777864	0.613776
1449	SGN-C173606_STMDW52	SGN-C173606	SGN-U213707	STMDW52	TC103185	8e-57	220	1	0.713514	0.40907	0.649327	0.636088	0.946987	0.765091	0.614118	0.519696
1450	SGN-C173606_STMEU14	SGN-C173606	SGN-U213707	STMEU14	TC94681	2e-05	50.1	1	0.271953	1.04202	1.00083	0.816209	0.946987	0.765091	0.614118	0.519696
1451	SGN-C173606_STMGU74	SGN-C173606	SGN-U213707	STMGU74	TC98349	0.001	44.1	1	0.42953	2.00102	0.679766	0.455696	0.946987	0.765091	0.614118	0.519696
1452	SGN-C173606_STMIH22	SGN-C173606	SGN-U213707	STMIH22	TC103183	4e-71	268	1	0.694878	0.509715	0.866304	0.627207	0.946987	0.765091	0.614118	0.519696
1453	SGN-C173606_STMIM43	SGN-C173606	SGN-U213707	STMIM43	TC103182	4e-71	268	1	0.448448	0.701468	0.529958	0.531652	0.946987	0.765091	0.614118	0.519696
1454	SGN-C173606_STMJG89	SGN-C173606	SGN-U213707	STMJG89	TC103181	5e-163	573	1	0.531715	0.359296	0.829231	0.636275	0.946987	0.765091	0.614118	0.519696
1455	SGN-C173607_STMEW94	SGN-C173607	SGN-U215817	STMEW94	TC97015	1e-152	539	2	0.995334	1.08756	0.705272	1.14652	0.746988	0.881521	0.454484	0.787149
1457	SGN-C173609_STMDG08	SGN-C173609	SGN-U215947	STMDG08	TC103393	0.003	44.1	1	0.72612	1.0517	1.04008	0.789688	0.619192	0.879234	1.1441	0.910557
1458	SGN-C173609_STMEM80	SGN-C173609	SGN-U215947	STMEM80	TC96238	3e-111	402	1	1.10738	0.721531	0.633055	0.932836	0.619192	0.879234	1.1441	0.910557
1459	SGN-C173609_STMGN09	SGN-C173609	SGN-U215947	STMGN09	TC98118	1e-08	61.9	1	1.56029	2.086	0.672	1.42344	0.619192	0.879234	1.1441	0.910557
1460	SGN-C173609_STMHG44	SGN-C173609	SGN-U215947	STMHG44	TC106414	0	708	1	0.861538	1.62517	0.837766	1.23665	0.619192	0.879234	1.1441	0.910557
1461	SGN-C173609_STMHN28	SGN-C173609	SGN-U215947	STMHN28	TC101083	0	1191	1	1.1815	0.939734	0.769082	0.936116	0.619192	0.879234	1.1441	0.910557
1462	SGN-C173609_STMJO45	SGN-C173609	SGN-U215947	STMJO45	TC97355	3e-06	54	1	0.884654	0.720978	1.11968	1.1155	0.619192	0.879234	1.1441	0.910557
1463	SGN-C173623_STMGO75	SGN-C173623	SGN-U214150	STMGO75	TC102466	0.018	40.1	1	0.262682	2.35852	0.490586	0.201315	0.643279	0.766686	0.525967	1.15594
1464	SGN-C173623_STMHY67	SGN-C173623	SGN-U214150	STMHY67	TC94108	0	1078	1	0.852394	1.99606	0.455598	0.819783	0.643279	0.766686	0.525967	1.15594
1465	SGN-C173626_STMCA64	SGN-C173626	SGN-U213279	STMCA64	TC102765	0.043	40.1	1	1.24969	1.61247	0.655257	0.633575	0.892278	0.997884	1.12891	0.637645
1466	SGN-C173626_STMCY54	SGN-C173626	SGN-U213279	STMCY54	TC102572	0	1447	1	0.742624	0.948004	0.90751	0.660011	0.892278	0.997884	1.12891	0.637645
1467	SGN-C173626_STMDF42	SGN-C173626	SGN-U213279	STMDF42	TC102571	0	811	1	0.687176	0.508325	1.74125	0.478395	0.892278	0.997884	1.12891	0.637645
1468	SGN-C173626_STMDJ70	SGN-C173626	SGN-U213279	STMDJ70	TC102537	0.043	40.1	1	0.956641	0.686167	2.02141	1.59333	0.892278	0.997884	1.12891	0.637645
1469	SGN-C173626_STMDQ38	SGN-C173626	SGN-U213279	STMDQ38	TC105914	0.0002	48.1	1	0.832941	1.72294	0.696781	1.33553	0.892278	0.997884	1.12891	0.637645
1470	SGN-C173626_STMDQ47	SGN-C173626	SGN-U213279	STMDQ47	TC102626	0.003	44.1	1	0.689824	0.810115	0.713085	0.727134	0.892278	0.997884	1.12891	0.637645
1471	SGN-C173626_STMEC75	SGN-C173626	SGN-U213279	STMEC75	TC98555	5e-08	60	1	0.76662	0.582278	0.826277	0.861347	0.892278	0.997884	1.12891	0.637645
1472	SGN-C173626_STMEP45	SGN-C173626	SGN-U213279	STMEP45	TC103660	0.011	42.1	1	0.86168	1.64744	1.2534	1.50992	0.892278	0.997884	1.12891	0.637645
1473	SGN-C173626_STMGI64	SGN-C173626	SGN-U213279	STMGI64	TC104797	0.011	42.1	1	0.995045	1.33033	1.17657	0.975949	0.892278	0.997884	1.12891	0.637645
1474	SGN-C173626_STMGR09	SGN-C173626	SGN-U213279	STMGR09	TC106551	7e-07	56	1	0.982676	1.60658	0.993289	1.33498	0.892278	0.997884	1.12891	0.637645
1475	SGN-C173626_STMGZ74	SGN-C173626	SGN-U213279	STMGZ74	TC109146	0.003	44.1	1	0.628546	1.5211	0.469414	0.92721	0.892278	0.997884	1.12891	0.637645
1476	SGN-C173626_STMHR88	SGN-C173626	SGN-U213279	STMHR88	TC93640	0.003	44.1	1	1.20165	0.757052	1.06027	0.708036	0.892278	0.997884	1.12891	0.637645
1477	SGN-C173626_STMIC86	SGN-C173626	SGN-U213279	STMIC86	TC97444	0.043	40.1	1	0.806087	1.31116	0.773601	0.947486	0.892278	0.997884	1.12891	0.637645
1478	SGN-C173626_STMIS94	SGN-C173626	SGN-U213279	STMIS94	TC96992	0.043	40.1	1	1.15247	1.03135	0.854003	0.806818	0.892278	0.997884	1.12891	0.637645
1479	SGN-C173627_STMDC29	SGN-C173627	SGN-U213373	STMDC29	TC106598	8e-19	95.6	2	1.15846	1.43075	1.10899	1.09205	1.13023	1.12703	1.27591	0.967273
1481	SGN-C173627_STMEA05	SGN-C173627	SGN-U213374	STMEA05	TC95330	0.009	42.1	2	1.02844	0.892699	0.668919	0.818182	1.13023	1.12703	1.27591	0.967273
1482	SGN-C173627_STMEK12	SGN-C173627	SGN-U213373	STMEK12	TC106671	7e-07	56	2	0.978545	0.488925	1.22796	0.662396	1.13023	1.12703	1.27591	0.967273
1483	SGN-C173628_STMCA64	SGN-C173628	SGN-U213279	STMCA64	TC102765	0.043	40.1	1	1.24969	1.61247	0.655257	0.633575	1.3059	1.48696	0.70759	0.849919
1484	SGN-C173628_STMCY54	SGN-C173628	SGN-U213279	STMCY54	TC102572	0	1447	1	0.742624	0.948004	0.90751	0.660011	1.3059	1.48696	0.70759	0.849919
1485	SGN-C173628_STMDF42	SGN-C173628	SGN-U213279	STMDF42	TC102571	0	811	1	0.687176	0.508325	1.74125	0.478395	1.3059	1.48696	0.70759	0.849919
1486	SGN-C173628_STMDJ70	SGN-C173628	SGN-U213279	STMDJ70	TC102537	0.043	40.1	1	0.956641	0.686167	2.02141	1.59333	1.3059	1.48696	0.70759	0.849919
1487	SGN-C173628_STMDQ38	SGN-C173628	SGN-U213279	STMDQ38	TC105914	0.0002	48.1	1	0.832941	1.72294	0.696781	1.33553	1.3059	1.48696	0.70759	0.849919
1488	SGN-C173628_STMDQ47	SGN-C173628	SGN-U213279	STMDQ47	TC102626	0.003	44.1	1	0.689824	0.810115	0.713085	0.727134	1.3059	1.48696	0.70759	0.849919
1489	SGN-C173628_STMEC75	SGN-C173628	SGN-U213279	STMEC75	TC98555	5e-08	60	1	0.76662	0.582278	0.826277	0.861347	1.3059	1.48696	0.70759	0.849919
1490	SGN-C173628_STMEP45	SGN-C173628	SGN-U213279	STMEP45	TC103660	0.011	42.1	1	0.86168	1.64744	1.2534	1.50992	1.3059	1.48696	0.70759	0.849919
1491	SGN-C173628_STMGI64	SGN-C173628	SGN-U213279	STMGI64	TC104797	0.011	42.1	1	0.995045	1.33033	1.17657	0.975949	1.3059	1.48696	0.70759	0.849919
1492	SGN-C173628_STMGR09	SGN-C173628	SGN-U213279	STMGR09	TC106551	7e-07	56	1	0.982676	1.60658	0.993289	1.33498	1.3059	1.48696	0.70759	0.849919
1493	SGN-C173628_STMGZ74	SGN-C173628	SGN-U213279	STMGZ74	TC109146	0.003	44.1	1	0.628546	1.5211	0.469414	0.92721	1.3059	1.48696	0.70759	0.849919
1494	SGN-C173628_STMHR88	SGN-C173628	SGN-U213279	STMHR88	TC93640	0.003	44.1	1	1.20165	0.757052	1.06027	0.708036	1.3059	1.48696	0.70759	0.849919
1495	SGN-C173628_STMIC86	SGN-C173628	SGN-U213279	STMIC86	TC97444	0.043	40.1	1	0.806087	1.31116	0.773601	0.947486	1.3059	1.48696	0.70759	0.849919
1496	SGN-C173628_STMIS94	SGN-C173628	SGN-U213279	STMIS94	TC96992	0.043	40.1	1	1.15247	1.03135	0.854003	0.806818	1.3059	1.48696	0.70759	0.849919
1497	SGN-C173629_STMIM06	SGN-C173629	SGN-U226257	STMIM06	TC107109	0.061	38.2	2	0.628619	0.689335	0.758398	0.313383	1.42015	1.07657	1.00683	1.37843
1498	SGN-C173629_STMIX36	SGN-C173629	SGN-U226257	STMIX36	TC108922	0.004	42.1	2	1.65782	0.710775	0.819982	0.351124	1.42015	1.07657	1.00683	1.37843
1499	SGN-C173629_STMJH12	SGN-C173629	SGN-U226257	STMJH12	TC105029	0.061	38.2	2	1.63446	0.7311	1.11582	0.673973	1.42015	1.07657	1.00683	1.37843
1500	SGN-C173632_STMCR64	SGN-C173632	SGN-U227329	STMCR64	TC99409	0	932	1	1.48004	0.70129	1.60212	1.42926	0.968439	0.876543	1.33605	1.0818
1501	SGN-C173632_STMJC37	SGN-C173632	SGN-U227329	STMJC37	TC100053	0.0002	46.1	1	0.647268	6.2356	0.376908	0.97373	0.968439	0.876543	1.33605	1.0818
1502	SGN-C173636_STMCO63	SGN-C173636	SGN-U217991	STMCO63	TC93548	0.024	40.1	1	1.45212	1.33964	0.961005	1.01	1.11516	1.39184	0.858503	0.890391
1503	SGN-C173636_STMEZ35	SGN-C173636	SGN-U217991	STMEZ35	TC93164	7e-09	61.9	1	0.590851	1.14264	0.74718	1.38061	1.11516	1.39184	0.858503	0.890391
1504	SGN-C173636_STMFB68	SGN-C173636	SGN-U217991	STMFB68	TC97738	3e-85	315	1	2.12708	1.15838	1.98162	0.739422	1.11516	1.39184	0.858503	0.890391
1505	SGN-C173636_STMGN48	SGN-C173636	SGN-U217991	STMGN48	TC95791	6e-06	52	1	1.13176	0.747863	1.38043	1.10571	1.11516	1.39184	0.858503	0.890391
1506	SGN-C173636_STMGU58	SGN-C173636	SGN-U217991	STMGU58	TC108489	0.0004	46.1	1	1.26454	1.14502	1.16816	1.23123	1.11516	1.39184	0.858503	0.890391
1507	SGN-C173636_STMIK39	SGN-C173636	SGN-U217991	STMIK39	TC92900	0.024	40.1	1	1.26305	3.44857	0.926554	1.6412	1.11516	1.39184	0.858503	0.890391
1508	SGN-C173636_STMJF76	SGN-C173636	SGN-U217991	STMJF76	TC108342	0.0001	48.1	1	1.44288	0.838612	0.704663	0.92008	1.11516	1.39184	0.858503	0.890391
1509	SGN-C173636_STMJL93	SGN-C173636	SGN-U217991	STMJL93	TC96517	0.0004	46.1	1	0.881684	1.75918	1.0596	1.09851	1.11516	1.39184	0.858503	0.890391
1510	SGN-C173637_STMIA79	SGN-C173637	SGN-U224283	STMIA79	TC105605	2e-49	196	2	0.720519	1.95072	0.437391	0.596167	0.974403	1.13383	1.13636	0.58089
1511	SGN-C173639_STMCY70	SGN-C173639	SGN-U217244	STMCY70	TC106169	0.098	38.2	1	1.07414	0.85626	2.03178	1.06625	1.16364	0.854456	0.893069	0.745859
1512	SGN-C173639_STMGC42	SGN-C173639	SGN-U217244	STMGC42	TC96543	0.098	38.2	1	0.801633	0.254162	2.8879	1.19268	1.16364	0.854456	0.893069	0.745859
1513	SGN-C173641_STMIT17	SGN-C173641	SGN-U225491	STMIT17	TC98289	0	823	1	0.546218	0.772727	0.444075	0.484683	0.86694	1.02287	1.02414	0.832944
1514	SGN-C173643_STMDO74	SGN-C173643	SGN-U218004	STMDO74	TC108547	0	1897	1	0.769144	0.576073	1.57299	1.2582	1.0861	0.942002	1.1398	0.976942
1515	SGN-C173645_STMGX21	SGN-C173645	SGN-U224687	STMGX21	TC107177	0.039	38.2	2	1.76565	1.55371	0.821005	1.65564	1.04944	1.26826	0.752482	1.27394
1516	SGN-C173646_STMJB07	SGN-C173646	SGN-U216112	STMJB07	TC108987	0	779	1	1.15419	1.69618	0.471917	0.54966	1.16452	1.3066	0.796653	0.984143
1517	SGN-C173652_STMCH26	SGN-C173652	SGN-U220542	STMCH26	TC101505	0.009	42.1	1	0.724787	0.263542	1.28912	0.960339	1.42815	1.14381	0.872517	1.1998
1518	SGN-C173655_STMHF64	SGN-C173655	SGN-U220811	STMHF64	TC108586	0.084	38.2	1	1.48458	1.86288	1.29585	1.5453	1.1278	1.17563	0.977518	0.727761
1519	SGN-C173657_STMDF05	SGN-C173657	SGN-U219705	STMDF05	TC95262	0	1088	1	0.931135	0.281956	0.644515	1.52968	1.14655	0.975694	1.22368	1.4375
1520	SGN-C173657_STMEH73	SGN-C173657	SGN-U219705	STMEH73	TC97332	0.095	38.2	1	0.543984	3.71204	1.37449	0.552993	1.14655	0.975694	1.22368	1.4375
1521	SGN-C173657_STMEW64	SGN-C173657	SGN-U219705	STMEW64	TC92845	4e-07	56	1	1.17636	0.785383	1.01756	2.09262	1.14655	0.975694	1.22368	1.4375
1522	SGN-C173657_STMIN35	SGN-C173657	SGN-U219705	STMIN35	TC92847	4e-07	56	1	1.29743	0.832053	1.15165	0.82663	1.14655	0.975694	1.22368	1.4375
1523	SGN-C173657_STMJL18	SGN-C173657	SGN-U219705	STMJL18	TC108750	0.095	38.2	1	1.67975	0.947761	1.46289	1.10671	1.14655	0.975694	1.22368	1.4375
1524	SGN-C173658_STMDQ76	SGN-C173658	SGN-U224468	STMDQ76	TC93017	6e-11	67.9	2	1.29604	0.79323	0.556777	0.84505	1.17613	1.14904	1.26549	1.46677
1525	SGN-C173661_STMIX25	SGN-C173661	SGN-U221245	STMIX25	TC102327	0.083	38.2	2	0.744186	0.572624	0.594521	0.542857	0.770062	1.49077	1.15994	0.839683
1526	SGN-C173662_STMGA92	SGN-C173662	SGN-U217437	STMGA92	TC111003	0.088	38.2	1	0.651665	1.04085	0.754183	0.733763	0.736066	1.08492	0.88	0.67582
1527	SGN-C173662_STMGC50	SGN-C173662	SGN-U217437	STMGC50	TC99449	9e-05	48.1	1	0.688093	0.595041	0.783817	0.964831	0.736066	1.08492	0.88	0.67582
1528	SGN-C173662_STMGI09	SGN-C173662	SGN-U217437	STMGI09	TC110819	0.001	44.1	1	0.81837	1.38378	1.46357	3.96042	0.736066	1.08492	0.88	0.67582
1529	SGN-C173662_STMHE80	SGN-C173662	SGN-U217437	STMHE80	TC97116	0.001	44.1	1	1.20837	1.13631	0.87438	1.0895	0.736066	1.08492	0.88	0.67582
1530	SGN-C173662_STMHO15	SGN-C173662	SGN-U217437	STMHO15	TC100691	0.006	42.1	1	1.01645	2.00234	0.501331	1.31238	0.736066	1.08492	0.88	0.67582
1531	SGN-C173662_STMHW79	SGN-C173662	SGN-U217437	STMHW79	TC108832	0.006	42.1	1	0.969058	1.58053	1.15022	0.785714	0.736066	1.08492	0.88	0.67582
1532	SGN-C173662_STMIM50	SGN-C173662	SGN-U217437	STMIM50	TC106365	5e-62	238	1	1.37117	0.909596	0.594441	0.811425	0.736066	1.08492	0.88	0.67582
1533	SGN-C173662_STMJC18	SGN-C173662	SGN-U217437	STMJC18	TC106086	0	1061	1	1.39337	0.709208	2.25729	0.633721	0.736066	1.08492	0.88	0.67582
1534	SGN-C173665_STMFA45	SGN-C173665	SGN-U224765	STMFA45	TC100986	3e-11	69.9	1	0.746381	1.14334	1.91498	1.47877	1.11396	0.873454	1.08856	0.779565
1535	SGN-C173666_STMHS34	SGN-C173666	SGN-U218088	STMHS34	TC103975	0	2478	1	0.935961	0.978202	0.746647	1.36678	0.798622	0.828521	1.08822	1.00139
1536	SGN-C173667_STMCC79	SGN-C173667	SGN-U214122	STMCC79	TC105195	0.002	44.1	1	0.604305	1.4806	0.487417	0.754237	1.06784	1.21478	0.96933	0.709975
1537	SGN-C173667_STMEC76	SGN-C173667	SGN-U214122	STMEC76	TC108171	1e-23	111	1	1.8178	2.1423	1.13275	1.0669	1.06784	1.21478	0.96933	0.709975
1538	SGN-C173667_STMEC84	SGN-C173667	SGN-U214122	STMEC84	TC103375	0	2123	1	0.805339	0.583041	0.924471	0.649042	1.06784	1.21478	0.96933	0.709975
1539	SGN-C173668_STMHW71	SGN-C173668	SGN-U219529	STMHW71	TC99368	0	1154	1	1.27484	0.840041	1.42752	0.944444	0.938861	1.03715	0.775764	1.01084
1540	SGN-C173674_STMCE22	SGN-C173674	SGN-U223631	STMCE22	TC94137	0.064	38.2	1	0.807656	0.374392	1.12485	1.12157	1.07622	1.45108	1.38723	1.56672
1541	SGN-C173674_STMDB79	SGN-C173674	SGN-U223631	STMDB79	TC96301	5e-58	224	1	0.647496	0.629907	0.883941	0.682363	1.07622	1.45108	1.38723	1.56672
1542	SGN-C173678_STMEH73	SGN-C173678	SGN-U215673	STMEH73	TC97332	2e-165	583	1	0.543984	3.71204	1.37449	0.552993	0.952149	0.829472	1.1203	1.00676
1543	SGN-C173679_STMET22	SGN-C173679	SGN-U212756	STMET22	TC103265	2e-95	349	1	0.91397	1.22143	0.478794	0.949593	0.55902	0.711864	0.360627	1.03538
1544	SGN-C173679_STMHL12	SGN-C173679	SGN-U212756	STMHL12	TC102832	4e-13	75.8	1	1.11977	0.844553	0.817253	0.514572	0.55902	0.711864	0.360627	1.03538
1545	SGN-C173679_STMHW52	SGN-C173679	SGN-U212756	STMHW52	TC96577	0.078	38.2	1	0.982011	1.375	0.725569	1.0768	0.55902	0.711864	0.360627	1.03538
1546	SGN-C173679_STMIA37	SGN-C173679	SGN-U212756	STMIA37	TC94374	1e-06	54	1	0.582441	3.66779	0.778281	1.0933	0.55902	0.711864	0.360627	1.03538
1547	SGN-C173679_STMIB17	SGN-C173679	SGN-U212756	STMIB17	TC99612	0.078	38.2	1	0.710728	0.738368	0.949749	0.936893	0.55902	0.711864	0.360627	1.03538
1548	SGN-C173679_STMID53	SGN-C173679	SGN-U212756	STMID53	TC94373	8e-05	48.1	1	1.12764	1.52083	0.976316	0.870968	0.55902	0.711864	0.360627	1.03538
1549	SGN-C173679_STMID72	SGN-C173679	SGN-U212756	STMID72	TC104546	4e-59	228	1	1.22419	0.492238	0.573813	0.901763	0.55902	0.711864	0.360627	1.03538
1550	SGN-C173679_STMIH03	SGN-C173679	SGN-U212756	STMIH03	TC102834	6e-12	71.9	1	0.777865	0.96875	0.368421	0.61668	0.55902	0.711864	0.360627	1.03538
1551	SGN-C173679_STMIN28	SGN-C173679	SGN-U212756	STMIN28	TC99724	0.0003	46.1	1	1.09448	1.1025	0.363277	0.875362	0.55902	0.711864	0.360627	1.03538
1552	SGN-C173679_STMIS65	SGN-C173679	SGN-U212756	STMIS65	TC108931	6e-55	214	1	0.987387	0.97264	0.538905	0.449573	0.55902	0.711864	0.360627	1.03538
1553	SGN-C173679_STMJK24	SGN-C173679	SGN-U212756	STMJK24	TC97091	6e-95	347	1	0.894858	0.80326	0.49792	0.69246	0.55902	0.711864	0.360627	1.03538
1554	SGN-C173679_STMJM92	SGN-C173679	SGN-U212756	STMJM92	TC101921	3e-10	65.9	1	0.425682	1.17615	0.61869	1.19122	0.55902	0.711864	0.360627	1.03538
1555	SGN-C173681_STMHH09	SGN-C173681	SGN-U214318	STMHH09	TC94898	5e-175	613	1	1.34382	0.59551	0.788732	0.913509	1.09565	0.900735	1.74138	0.901176
1556	SGN-C173733_STMCQ67	SGN-C173733	SGN-U215885	STMCQ67	TC97684	0.099	38.2	1	0.746404	1.31087	1.02707	0.861132	1.32479	1.12414	0.892593	1.37948
1557	SGN-C173733_STMIX07	SGN-C173733	SGN-U215885	STMIX07	TC108145	0	1762	1	1.20649	1.25333	2.42547	0.447761	1.32479	1.12414	0.892593	1.37948
1558	SGN-C173755_STMER52	SGN-C173755	SGN-U217960	STMER52	TC93004	0.067	38.2	1	1.23469	0.892157	0.668161	0.796417	1.82727	1.44991	1.1123	0.938429
1559	SGN-C173755_STMGF23	SGN-C173755	SGN-U217960	STMGF23	TC98254	2e-66	252	1	1.93999	0.348844	1.18092	1.07493	1.82727	1.44991	1.1123	0.938429
1560	SGN-C173755_STMIJ54	SGN-C173755	SGN-U217960	STMIJ54	TC105961	0.067	38.2	1	1.85696	0.84	0.63747	1.26515	1.82727	1.44991	1.1123	0.938429
1561	SGN-C173755_STMIV36	SGN-C173755	SGN-U217960	STMIV36	TC102409	0.067	38.2	1	1.22324	0.774139	1.15122	0.922166	1.82727	1.44991	1.1123	0.938429
1562	SGN-C173755_STMJP69	SGN-C173755	SGN-U217960	STMJP69	TC98535	0.067	38.2	1	0.915232	1.95274	1.14911	2.20738	1.82727	1.44991	1.1123	0.938429
1563	SGN-C173755_STMJP77	SGN-C173755	SGN-U217960	STMJP77	TC100998	0.067	38.2	1	1.25668	1.27624	1.1116	1.17552	1.82727	1.44991	1.1123	0.938429
1564	SGN-C173775_STMCN71	SGN-C173775	SGN-U214175	STMCN71	TC105889	3e-15	83.8	1	0.70947	0.77014	0.77248	0.708423	0.543478	0.827502	0.980456	0.833123
1565	SGN-C173780_STMEL71	SGN-C173780	SGN-U220195	STMEL71	TC94158	4e-87	321	1	0.970627	0.375056	1.44812	1.27064	1.2	0.943396	0.854645	0.909314
1566	SGN-C173781_STMIR05	SGN-C173781	SGN-U221187	STMIR05	TC93286	0.082	38.2	2	1.86189	1.60033	2.14215	0.649351	0.914578	0.764738	1.0573	0.620807
1567	SGN-C173783_STMCC32	SGN-C173783	SGN-U227625	STMCC32	TC102045	3e-68	258	2	0.88189	1.54528	1.13994	0.403635	0.871951	1.328	1.15288	0.742833
1568	SGN-C173783_STMDS17	SGN-C173783	SGN-U227625	STMDS17	TC101765	4e-80	297	2	0.911376	0.335722	3.4085	0.808299	0.871951	1.328	1.15288	0.742833
1569	SGN-C173783_STMEP29	SGN-C173783	SGN-U224603	STMEP29	TC102090	5e-15	81.8	2	0.741972	0.72305	1.69164	2.54192	0.871951	1.328	1.15288	0.742833
1570	SGN-C173787_STMCB64	SGN-C173787	SGN-U213193	STMCB64	TC102480	0	1598	1	1.50847	1.07423	1.00799	1.2722	1.42728	0.956656	1.28489	1.14141
1571	SGN-C173788_STMCP51	SGN-C173788	SGN-U213618	STMCP51	TC103670	0.081	38.2	1	1.01413	0.666899	1.49905	1.29713	0.946514	0.936492	0.776251	0.818661
1572	SGN-C173788_STMDP56	SGN-C173788	SGN-U213618	STMDP56	TC104435	8e-05	48.1	1	0.910408	0.755157	1.24774	1.76918	0.946514	0.936492	0.776251	0.818661
1573	SGN-C173788_STMHW22	SGN-C173788	SGN-U213618	STMHW22	TC95804	0.021	40.1	1	1.48568	1.47092	0.803178	1.17549	0.946514	0.936492	0.776251	0.818661
1574	SGN-C173788_STMIT59	SGN-C173788	SGN-U213618	STMIT59	TC96477	8e-05	48.1	1	1.35393	1.04632	0.743079	0.752677	0.946514	0.936492	0.776251	0.818661
1575	SGN-C173788_STMIZ55	SGN-C173788	SGN-U213618	STMIZ55	TC103825	0.081	38.2	1	0.79161	1.03828	0.630275	0.410313	0.946514	0.936492	0.776251	0.818661
1576	SGN-C173789_STMDQ38	SGN-C173789	SGN-U213607	STMDQ38	TC105914	0.088	38.2	1	0.832941	1.72294	0.696781	1.33553	1.11496	0.746032	1.10755	1.40631
1577	SGN-C173789_STMEP08	SGN-C173789	SGN-U213607	STMEP08	TC99748	0.088	38.2	1	0.941413	1.33805	1.33403	1.2397	1.11496	0.746032	1.10755	1.40631
1578	SGN-C173789_STMHI39	SGN-C173789	SGN-U213607	STMHI39	TC104741	0.022	40.1	1	1.97764	2.83784	1.38643	2.3102	1.11496	0.746032	1.10755	1.40631
1579	SGN-C173789_STMJF11	SGN-C173789	SGN-U213607	STMJF11	TC96262	0.0004	46.1	1	1.34752	1.11967	0.894189	0.704682	1.11496	0.746032	1.10755	1.40631
1580	SGN-C173791_STMDP35	SGN-C173791	SGN-U213932	STMDP35	TC95397	0	2212	1	1.16345	1.02668	0.891379	1.39086	0.866611	0.962222	0.967162	1.62935
1581	SGN-C173793_STMCA59	SGN-C173793	SGN-U214214	STMCA59	TC92967	0.099	38.2	1	1.28694	0.7272	0.747774	1.12446	0.723593	1.05175	1.28442	0.722098
1582	SGN-C173793_STMCE04	SGN-C173793	SGN-U214214	STMCE04	TC92964	0.006	42.1	1	0.681044	0.444444	1.55398	0.894796	0.723593	1.05175	1.28442	0.722098
1583	SGN-C173793_STMCI32	SGN-C173793	SGN-U214214	STMCI32	TC102849	0	688	1	0.758753	0.795115	1.85899	1.0452	0.723593	1.05175	1.28442	0.722098
1584	SGN-C173793_STMEN28	SGN-C173793	SGN-U214214	STMEN28	TC94747	0.002	44.1	1	1.21455	0.836111	0.57047	0.782326	0.723593	1.05175	1.28442	0.722098
1585	SGN-C173793_STMHE06	SGN-C173793	SGN-U214214	STMHE06	TC95881	0.099	38.2	1	1.24378	0.822408	0.867677	0.833126	0.723593	1.05175	1.28442	0.722098
1586	SGN-C173797_STMIZ30	SGN-C173797	SGN-U219689	STMIZ30	TC104647	8e-18	91.7	2	0.89798	0.65752	1.39676	0.481063	1.48877	0.986547	0.735474	0.798295
1587	SGN-C173797_STMJI27	SGN-C173797	SGN-U219689	STMJI27	TC97449	0	1140	2	1.31268	1.04863	0.656853	0.908851	1.48877	0.986547	0.735474	0.798295
1588	SGN-C173798_STMEG50	SGN-C173798	SGN-U224251	STMEG50	TC102367	0.078	38.2	2	1.47581	1.08291	0.864886	1.02201	1.24835	0.867756	0.949119	0.882194
1589	SGN-C173798_STMGO71	SGN-C173798	SGN-U224251	STMGO71	TC110307	3e-168	591	2	0.877668	1.34594	0.893819	0.971903	1.24835	0.867756	0.949119	0.882194
1590	SGN-C173798_STMJN05	SGN-C173798	SGN-U224251	STMJN05	TC101536	1e-46	186	2	1.32921	1.12706	1.02022	0.937685	1.24835	0.867756	0.949119	0.882194
1591	SGN-C173801_STMCH95	SGN-C173801	SGN-U213540	STMCH95	TC93025	0	2198	1	0.72555	0.267877	1.9487	0.824881	0.621887	0.712056	1.30869	1.26097
1592	SGN-C173802_STMDZ39	SGN-C173802	SGN-U215498	STMDZ39	TC96781	2e-22	107	1	0.757808	0.714836	1.55513	0.800108	0.733871	0.823113	1.92092	1.6075
1593	SGN-C173802_STMIO78	SGN-C173802	SGN-U215498	STMIO78	TC107153	0	954	1	1.27174	0.630934	1.7662	1.22429	0.733871	0.823113	1.92092	1.6075
1594	SGN-C173803_STMCK62	SGN-C173803	SGN-U217803	STMCK62	TC101842	0.018	40.1	1	0.640728	1.63658	0.879526	0.741404	1.17032	1.03912	1.05114	0.979927
1595	SGN-C173803_STMDE87	SGN-C173803	SGN-U217803	STMDE87	TC102704	0.072	38.2	1	0.842324	1.52235	0.941767	1.27787	1.17032	1.03912	1.05114	0.979927
1596	SGN-C173803_STMEA57	SGN-C173803	SGN-U217803	STMEA57	TC104186	0.018	40.1	1	1.03232	0.830812	0.960722	1.35434	1.17032	1.03912	1.05114	0.979927
1597	SGN-C173803_STMEY51	SGN-C173803	SGN-U217803	STMEY51	TC96723	0.072	38.2	1	0.85872	1.26847	1.20652	1.62702	1.17032	1.03912	1.05114	0.979927
1598	SGN-C173803_STMGC50	SGN-C173803	SGN-U217803	STMGC50	TC99449	2e-113	408	1	0.688093	0.595041	0.783817	0.964831	1.17032	1.03912	1.05114	0.979927
1599	SGN-C173804_STMJI81	SGN-C173804	SGN-U215151	STMJI81	TC104464	0	850	1	1.00838	1.33381	0.577496	0.835358	0.909989	0.819959	1.08748	0.958234
1600	SGN-C173805_STMCV57	SGN-C173805	SGN-U225155	STMCV57	TC104832	0.0002	46.1	2	0.607759	0.528703	0.719212	1.70356	1.58121	0.832011	1.12085	1.33145
1601	SGN-C173805_STMEZ38	SGN-C173805	SGN-U225155	STMEZ38	TC101547	0.0008	44.1	2	0.663196	1.20607	1.26523	3.96445	1.58121	0.832011	1.12085	1.33145
1602	SGN-C173805_STMGI87	SGN-C173805	SGN-U225155	STMGI87	TC100882	0.0008	44.1	2	1.04677	1.56844	0.851462	1.63087	1.58121	0.832011	1.12085	1.33145
1603	SGN-C173805_STMHL17	SGN-C173805	SGN-U225155	STMHL17	TC111179	0.012	40.1	2	1.00702	1.83434	0.584229	1.17097	1.58121	0.832011	1.12085	1.33145
1604	SGN-C173805_STMHN74	SGN-C173805	SGN-U225155	STMHN74	TC103217	5e-05	48.1	2	0.709328	1.19449	0.867418	0.814905	1.58121	0.832011	1.12085	1.33145
1605	SGN-C173805_STMJG27	SGN-C173805	SGN-U227428	STMJG27	TC97904	0.069	38.2	2	0.515458	0.35084	0.848463	0.776119	1.58121	0.832011	1.12085	1.33145
1606	SGN-C173805_STMJP46	SGN-C173805	SGN-U225155	STMJP46	TC111403	5e-08	58	2	1.39019	2.42936	0.669086	0.772704	1.58121	0.832011	1.12085	1.33145
1607	SGN-C173806_STMDP94	SGN-C173806	SGN-U213007	STMDP94	TC92890	0	952	1	0.629424	0.547461	0.8451	0.959991	1.14387	1.14725	1.2138	1.02006
1608	SGN-C173807_STMDP94	SGN-C173807	SGN-U213007	STMDP94	TC92890	0	952	1	0.629424	0.547461	0.8451	0.959991	1.21867	1.04423	0.9041	1.07486
1609	SGN-C173811_STMEY69	SGN-C173811	SGN-U213401	STMEY69	TC110799	0	795	1	0.921327	0.920914	0.829412	1.24283	0.869061	0.981982	0.74789	0.855524
1610	SGN-C173811_STMIY23	SGN-C173811	SGN-U213401	STMIY23	TC94659	0	1164	1	1.23077	1.15337	2.11088	1.36154	0.869061	0.981982	0.74789	0.855524
1611	SGN-C173811_STMJK05	SGN-C173811	SGN-U213401	STMJK05	TC108955	0	932	1	1.57571	0.519316	0.771907	0.627273	0.869061	0.981982	0.74789	0.855524
1612	SGN-C173813_STMES18	SGN-C173813	SGN-U227007	STMES18	TC93838	0.06	38.2	1	1.00895	0.553601	1.86739	1.38661	0.991751	0.707301	0.978471	0.831776
1613	SGN-C173813_STMHI22	SGN-C173813	SGN-U227007	STMHI22	TC111584	7e-08	58	1	1.20961	1.15954	0.861071	0.772397	0.991751	0.707301	0.978471	0.831776
1614	SGN-C173816_STMCK37	SGN-C173816	SGN-U213698	STMCK37	TC102809	0.002	44.1	1	0.458146	1.47109	0.437952	1.21087	0.936613	0.949383	0.920998	0.878754
1615	SGN-C173816_STMDF17	SGN-C173816	SGN-U213698	STMDF17	TC92585	9e-06	52	1	0.671141	0.213202	1.50867	1.04184	0.936613	0.949383	0.920998	0.878754
1616	SGN-C173816_STMDP29	SGN-C173816	SGN-U213698	STMDP29	TC93034	0	2212	1	0.889632	0.455059	0.932965	1.26632	0.936613	0.949383	0.920998	0.878754
1617	SGN-C173816_STMET19	SGN-C173816	SGN-U213698	STMET19	TC93035	0	781	1	0.625438	1.36758	0.803738	0.86711	0.936613	0.949383	0.920998	0.878754
1618	SGN-C173816_STMJN61	SGN-C173816	SGN-U213698	STMJN61	TC105597	5e-07	56	1	0.63354	2.08108	0.372163	0.835821	0.936613	0.949383	0.920998	0.878754
1619	SGN-C173817_STMCK37	SGN-C173817	SGN-U213698	STMCK37	TC102809	0.002	44.1	1	0.458146	1.47109	0.437952	1.21087	0.998113	0.68362	0.818824	0.897918
1620	SGN-C173817_STMDF17	SGN-C173817	SGN-U213698	STMDF17	TC92585	9e-06	52	1	0.671141	0.213202	1.50867	1.04184	0.998113	0.68362	0.818824	0.897918
1621	SGN-C173817_STMDP29	SGN-C173817	SGN-U213698	STMDP29	TC93034	0	2212	1	0.889632	0.455059	0.932965	1.26632	0.998113	0.68362	0.818824	0.897918
1622	SGN-C173817_STMET19	SGN-C173817	SGN-U213698	STMET19	TC93035	0	781	1	0.625438	1.36758	0.803738	0.86711	0.998113	0.68362	0.818824	0.897918
1623	SGN-C173817_STMJN61	SGN-C173817	SGN-U213698	STMJN61	TC105597	5e-07	56	1	0.63354	2.08108	0.372163	0.835821	0.998113	0.68362	0.818824	0.897918
1624	SGN-C173819_STMER94	SGN-C173819	SGN-U215082	STMER94	TC94931	0	1659	1	1.58394	1.07143	0.834225	1.17665	1.96366	0.555681	0.640615	0.98041
1625	SGN-C173820_STMCA78	SGN-C173820	SGN-U214515	STMCA78	TC102676	0	2714	1	1.12206	0.78854	1.18502	0.583682	0.804895	1.2734	1.07148	0.828196
1626	SGN-C173825_STMGE41	SGN-C173825	SGN-U212891	STMGE41	TC98234	9e-14	77.8	1	0.948263	0.316214	2.91816	0.688073	0.566206	0.818584	0.771635	1.27473
1627	SGN-C173825_STMGY02	SGN-C173825	SGN-U212891	STMGY02	TC96325	1e-49	196	1	1.11951	1.31392	1.23498	0.976082	0.566206	0.818584	0.771635	1.27473
1628	SGN-C173825_STMGZ35	SGN-C173825	SGN-U212891	STMGZ35	TC104477	3e-75	281	1	1.18248	0.790023	1.20698	1.10821	0.566206	0.818584	0.771635	1.27473
1629	SGN-C173825_STMII93	SGN-C173825	SGN-U212891	STMII93	TC92886	0.0003	46.1	1	1.03579	1.35456	1.12418	1.25641	0.566206	0.818584	0.771635	1.27473
1630	SGN-C173825_STMIT63	SGN-C173825	SGN-U212891	STMIT63	TC108948	0.078	38.2	1	0.76326	1.46154	0.711275	0.569807	0.566206	0.818584	0.771635	1.27473
1631	SGN-C173825_STMJJ04	SGN-C173825	SGN-U212891	STMJJ04	TC102516	0	1320	1	0.977513	0.928266	0.835277	0.688321	0.566206	0.818584	0.771635	1.27473
1632	SGN-C173825_STMJL82	SGN-C173825	SGN-U212891	STMJL82	TC110065	1e-06	54	1	1.05956	1.15102	0.446188	1.23063	0.566206	0.818584	0.771635	1.27473
1633	SGN-C173826_STMCK62	SGN-C173826	SGN-U217803	STMCK62	TC101842	0.018	40.1	1	0.640728	1.63658	0.879526	0.741404	1.18182	1.26446	1.13725	1.20449
1634	SGN-C173826_STMDE87	SGN-C173826	SGN-U217803	STMDE87	TC102704	0.072	38.2	1	0.842324	1.52235	0.941767	1.27787	1.18182	1.26446	1.13725	1.20449
1635	SGN-C173826_STMEA57	SGN-C173826	SGN-U217803	STMEA57	TC104186	0.018	40.1	1	1.03232	0.830812	0.960722	1.35434	1.18182	1.26446	1.13725	1.20449
1636	SGN-C173826_STMEY51	SGN-C173826	SGN-U217803	STMEY51	TC96723	0.072	38.2	1	0.85872	1.26847	1.20652	1.62702	1.18182	1.26446	1.13725	1.20449
1637	SGN-C173826_STMGC50	SGN-C173826	SGN-U217803	STMGC50	TC99449	2e-113	408	1	0.688093	0.595041	0.783817	0.964831	1.18182	1.26446	1.13725	1.20449
1638	SGN-C173828_STMCQ64	SGN-C173828	SGN-U214099	STMCQ64	TC104993	0.061	38.2	1	1.21487	0.921238	2.12031	2.01006	0.976347	1.20294	0.787402	0.788368
1639	SGN-C173828_STMDF16	SGN-C173828	SGN-U214099	STMDF16	TC96710	3e-44	178	1	0.90801	0.96	1.7619	1.84964	0.976347	1.20294	0.787402	0.788368
1640	SGN-C173828_STMEY22	SGN-C173828	SGN-U214099	STMEY22	TC103155	0	731	1	1.23535	0.893421	0.751669	1.20909	0.976347	1.20294	0.787402	0.788368
1641	SGN-C173828_STMIB50	SGN-C173828	SGN-U214099	STMIB50	TC97874	2e-08	60	1	1.09032	1.10638	0.724214	1.05744	0.976347	1.20294	0.787402	0.788368
1642	SGN-C173829_STMCY79	SGN-C173829	SGN-U212928	STMCY79	TC103141	0	668	1	0.831045	1.04201	0.860276	0.720612	0.87652	0.772085	0.869723	0.78856
1643	SGN-C173829_STMIR63	SGN-C173829	SGN-U212928	STMIR63	TC105483	2e-05	50.1	1	0.734244	0.967391	0.299035	0.709664	0.87652	0.772085	0.869723	0.78856
1644	SGN-C173829_STMIT44	SGN-C173829	SGN-U212928	STMIT44	TC103140	2e-113	408	1	0.966084	1.91587	0.700315	0.627049	0.87652	0.772085	0.869723	0.78856
1645	SGN-C173829_STMJD31	SGN-C173829	SGN-U212928	STMJD31	TC102344	0	910	1	0.764198	1.97099	0.772455	0.318257	0.87652	0.772085	0.869723	0.78856
1646	SGN-C173830_STMDQ25	SGN-C173830	SGN-U221325	STMDQ25	TC95607	0.001	44.1	1	1.64205	1.21088	1.37082	1.4273	1.23111	0.837124	1.13528	1.41906
1647	SGN-C173830_STMGB89	SGN-C173830	SGN-U221325	STMGB89	TC95473	0.085	38.2	1	0.682927	0.170084	2.24474	1.65944	1.23111	0.837124	1.13528	1.41906
1648	SGN-C173831_STMDP94	SGN-C173831	SGN-U213007	STMDP94	TC92890	0	952	1	0.629424	0.547461	0.8451	0.959991	0.906708	0.888889	0.600208	0.965356
1649	SGN-C173832_STMJB56	SGN-C173832	SGN-U216052	STMJB56	TC103407	0	2018	1	1.10014	0.718525	1.01816	0.542589	0.795764	0.843782	0.744993	1.31657
1650	SGN-C173834_STMDM76	SGN-C173834	SGN-U216120	STMDM76	TC103920	3e-54	212	1	0.735469	0.511787	1.30391	6.37167	0.746633	0.739879	0.699474	1.10501
1651	SGN-C173836_STMIP27	SGN-C173836	SGN-U214564	STMIP27	TC103447	0	2940	1	1.07224	0.932683	0.732465	0.783133	0.619107	0.865225	0.43612	0.889089
1652	SGN-C173839_STMCF13	SGN-C173839	SGN-U215016	STMCF13	TC94485	0.009	42.1	1	0.68785	1.32057	0.754051	0.610286	0.949239	0.821108	0.761712	1.15478
1653	SGN-C173839_STMGG33	SGN-C173839	SGN-U215016	STMGG33	TC93555	0.034	40.1	1	0.949342	0.636905	0.9685	1.44854	0.949239	0.821108	0.761712	1.15478
1654	SGN-C173839_STMIQ19	SGN-C173839	SGN-U215016	STMIQ19	TC93556	0.0001	48.1	1	0.635721	1.25206	0.613485	0.724679	0.949239	0.821108	0.761712	1.15478
1655	SGN-C173839_STMIS40	SGN-C173839	SGN-U215016	STMIS40	TC102993	0.034	40.1	1	1.28771	0.785714	1.09105	0.756219	0.949239	0.821108	0.761712	1.15478
1656	SGN-C173841_STMDB22	SGN-C173841	SGN-U214962	STMDB22	TC103174	0	2533	1	1.18804	0.867742	1.1637	1.15011	1.06947	0.846241	1.01373	1.20226
1657	SGN-C173845_STMDB28	SGN-C173845	SGN-U213316	STMDB28	TC92801	0	876	1	4.35377	1.69877	5.07321	1.61848	1.47913	1.58101	1.26093	1.03737
1658	SGN-C173850_STMIS20	SGN-C173850	SGN-U213376	STMIS20	TC104969	0.035	40.1	1	0.911868	1.54217	0.653061	0.997699	0.944444	0.935194	1.18581	0.722816
1659	SGN-C173850_STMJL75	SGN-C173850	SGN-U213376	STMJL75	TC107553	7e-59	228	1	1.16292	1.21476	1.19182	1.51184	0.944444	0.935194	1.18581	0.722816
1660	SGN-C173853_STMGW40	SGN-C173853	SGN-U216105	STMGW40	TC96071	0.044	40.1	2	0.851301	0.957001	1.05138	1.41149	1.3706	1.01514	1.32405	0.738746
1661	SGN-C173853_STMHV73	SGN-C173853	SGN-U216105	STMHV73	TC104077	1e-48	194	2	0.89396	1.72169	0.298113	0.44475	1.3706	1.01514	1.32405	0.738746
1662	SGN-C173853_STMIU93	SGN-C173853	SGN-U216105	STMIU93	TC96129	0	1774	2	1.4247	1.12676	0.805247	0.57413	1.3706	1.01514	1.32405	0.738746
1664	SGN-C173854_STMCO77	SGN-C173854	SGN-U219799	STMCO77	TC104774	0	1166	1	0.656654	0.260882	1.051	5.88178	0.826401	0.868056	0.951613	1.21703
1665	SGN-C173855_STMEC08	SGN-C173855	SGN-U217353	STMEC08	TC93050	6e-32	139	1	1.57742	1.46422	2.22736	0.207703	0.575472	0.820634	1.14447	0.873377
1666	SGN-C173855_STMGE50	SGN-C173855	SGN-U217353	STMGE50	TC106369	0.04	40.1	1	0.908667	0.447229	1.05937	0.761835	0.575472	0.820634	1.14447	0.873377
1667	SGN-C173855_STMHX31	SGN-C173855	SGN-U217353	STMHX31	TC106146	0.0006	46.1	1	0.807571	1.0739	0.553714	1.17012	0.575472	0.820634	1.14447	0.873377
1668	SGN-C173855_STMJE69	SGN-C173855	SGN-U217353	STMJE69	TC108640	0.04	40.1	1	1.18131	0.836634	1.21781	1.14371	0.575472	0.820634	1.14447	0.873377
1669	SGN-C173855_STMJF75	SGN-C173855	SGN-U217353	STMJF75	TC103115	0	2593	1	1.1218	1.13459	0.555133	0.795058	0.575472	0.820634	1.14447	0.873377
1670	SGN-C173857_STMCL79	SGN-C173857	SGN-U214273	STMCL79	TC93630	0	1965	1	1.02841	0.472884	0.578399	0.690026	0.784228	0.937877	0.88843	1.24664
1671	SGN-C173859_STMCX13	SGN-C173859	SGN-U213044	STMCX13	TC104589	2e-05	50.1	1	0.447173	1.79554	0.503932	0.598135	1.1085	0.97377	1.19638	1.15633
1672	SGN-C173859_STMDB57	SGN-C173859	SGN-U213044	STMDB57	TC95048	2e-18	93.7	1	0.681043	0.591845	1.55083	1.11291	1.1085	0.97377	1.19638	1.15633
1673	SGN-C173859_STMEI79	SGN-C173859	SGN-U213044	STMEI79	TC93272	0.001	44.1	1	1.46972	0.90922	1.06355	0.796243	1.1085	0.97377	1.19638	1.15633
1674	SGN-C173859_STMEP06	SGN-C173859	SGN-U213044	STMEP06	TC96471	6e-40	165	1	1.83794	0.817568	1.99556	0.685377	1.1085	0.97377	1.19638	1.15633
1675	SGN-C173859_STMHG34	SGN-C173859	SGN-U213044	STMHG34	TC104105	1e-13	77.8	1	1.01894	2.5303	1.17687	0.535491	1.1085	0.97377	1.19638	1.15633
1676	SGN-C173859_STMHJ35	SGN-C173859	SGN-U213044	STMHJ35	TC106477	0.022	40.1	1	1.10256	0.990833	1.12971	1.05045	1.1085	0.97377	1.19638	1.15633
1677	SGN-C173859_STMHY93	SGN-C173859	SGN-U213044	STMHY93	TC105248	0.088	38.2	1	0.959646	1.20716	0.722995	0.85014	1.1085	0.97377	1.19638	1.15633
1678	SGN-C173859_STMIG22	SGN-C173859	SGN-U213044	STMIG22	TC94966	0	985	1	1.22921	2.84615	0.916582	0.329592	1.1085	0.97377	1.19638	1.15633
1679	SGN-C173859_STMIH73	SGN-C173859	SGN-U213044	STMIH73	TC98445	4e-16	85.7	1	2.12562	1.37528	1.09674	0.698426	1.1085	0.97377	1.19638	1.15633
1680	SGN-C173859_STMIR95	SGN-C173859	SGN-U213044	STMIR95	TC97442	0.088	38.2	1	1.37442	1.11347	1.42717	1.10985	1.1085	0.97377	1.19638	1.15633
1681	SGN-C173861_STMCC64	SGN-C173861	SGN-U214390	STMCC64	TC94395	0	1608	1	2.00603	1.3806	1.04143	1.05078	1.07298	0.894522	0.718109	0.945719
1682	SGN-C173861_STMJN86	SGN-C173861	SGN-U214390	STMJN86	TC104349	1e-07	58	1	0.182317	0.719329	0.333066	0.86747	1.07298	0.894522	0.718109	0.945719
1683	SGN-C173862_STMEA48	SGN-C173862	SGN-U217476	STMEA48	TC104963	0	2236	2	0.986268	0.443892	1.5695	0.764767	0.742049	0.827139	0.897206	1.09162
1684	SGN-C173862_STMGB31	SGN-C173862	SGN-U217476	STMGB31	TC108011	3e-08	60	2	0.841867	0.469565	0.685348	1.15879	0.742049	0.827139	0.897206	1.09162
1685	SGN-C173867_STMDW48	SGN-C173867	SGN-U213169	STMDW48	TC93367	3e-139	494	2	1.14516	0.54641	2.39487	1.11073	1.26853	1.19653	1.12245	0.901064
1686	SGN-C173867_STMER92	SGN-C173867	SGN-U214306	STMER92	TC93173	0.028	40.1	2	1.38202	2.28879	1.70386	2.68647	1.26853	1.19653	1.12245	0.901064
1687	SGN-C173867_STMGA23	SGN-C173867	SGN-U214306	STMGA23	TC93144	0	716	2	1.33454	1.36255	2.58912	0.820513	1.26853	1.19653	1.12245	0.901064
1688	SGN-C173867_STMGC68	SGN-C173867	SGN-U213169	STMGC68	TC105386	5e-27	121	2	0.915721	1.34621	1.45578	1.83143	1.26853	1.19653	1.12245	0.901064
1689	SGN-C173867_STMIN38	SGN-C173867	SGN-U213169	STMIN38	TC93794	1e-06	54	2	0.684896	1.60662	0.791322	1.02862	1.26853	1.19653	1.12245	0.901064
1690	SGN-C173868_STMDB28	SGN-C173868	SGN-U213316	STMDB28	TC92801	0	876	1	4.35377	1.69877	5.07321	1.61848	2.66303	1.88035	2.21154	1.41207
1691	SGN-C173870_STMGF24	SGN-C173870	SGN-U213549	STMGF24	TC102620	3e-39	163	1	0.844932	0.233888	0.562521	1.84857	1.44626	0.956599	1.21907	0.834732
1692	SGN-C173870_STMIQ96	SGN-C173870	SGN-U213549	STMIQ96	TC108045	0	1413	1	1.2312	0.858286	1.96923	0.897744	1.44626	0.956599	1.21907	0.834732
1693	SGN-C173873_STMCZ36	SGN-C173873	SGN-U213028	STMCZ36	TC93470	0	1370	1	1.04866	0.671745	1.44488	1.54104	1.02676	1.05843	1.56917	0.787234
1694	SGN-C173873_STMDP28	SGN-C173873	SGN-U213028	STMDP28	TC93472	0	1600	1	1.30841	2.1218	1.58679	1.44836	1.02676	1.05843	1.56917	0.787234
1695	SGN-C173873_STMDR60	SGN-C173873	SGN-U213028	STMDR60	TC104813	0.008	42.1	1	0.885438	0.215373	0.644762	0.4273	1.02676	1.05843	1.56917	0.787234
1696	SGN-C173875_STMCP87	SGN-C173875	SGN-U214830	STMCP87	TC103749	0.04	40.1	1	0.816888	0.481949	2.05006	1.24384	0.715996	0.802093	1.32896	1.00686
1697	SGN-C173875_STMDG96	SGN-C173875	SGN-U214830	STMDG96	TC102720	0.04	40.1	1	1.39343	1.13371	2.15341	1.20098	0.715996	0.802093	1.32896	1.00686
1698	SGN-C173875_STMES67	SGN-C173875	SGN-U214830	STMES67	TC103027	0.04	40.1	1	0.661926	2.39871	1.39966	0.965588	0.715996	0.802093	1.32896	1.00686
1699	SGN-C173877_STMCL20	SGN-C173877	SGN-U212680	STMCL20	TC102399	6e-41	168	2	0.651216	1.26919	1.28289	0.744859	1.11838	0.817229	1.45238	1.17014
1700	SGN-C173877_STMCQ92	SGN-C173877	SGN-U212680	STMCQ92	TC94572	1e-07	58	2	0.929	0.949117	1.33652	1.56655	1.11838	0.817229	1.45238	1.17014
1701	SGN-C173877_STMDQ80	SGN-C173877	SGN-U212680	STMDQ80	TC92683	2e-102	373	2	1.28537	0.814233	0.858764	0.782678	1.11838	0.817229	1.45238	1.17014
1702	SGN-C173877_STMEO56	SGN-C173877	SGN-U212680	STMEO56	TC93279	7e-22	105	2	0.834612	0.595238	1.46266	0.972308	1.11838	0.817229	1.45238	1.17014
1703	SGN-C173877_STMGC93	SGN-C173877	SGN-U212680	STMGC93	TC102401	4e-42	172	2	0.631234	0.557683	1.85793	0.77488	1.11838	0.817229	1.45238	1.17014
1704	SGN-C173877_STMGH78	SGN-C173877	SGN-U212680	STMGH78	TC102154	3e-15	83.8	2	1.00625	0.324986	1.33663	1.10932	1.11838	0.817229	1.45238	1.17014
1705	SGN-C173877_STMGS19	SGN-C173877	SGN-U212680	STMGS19	TC99771	1e-149	529	2	0.71634	2.26353	0.761616	0.659849	1.11838	0.817229	1.45238	1.17014
1706	SGN-C173877_STMIH12	SGN-C173877	SGN-U212680	STMIH12	TC95533	2e-06	54	2	1.47197	1.0362	1.18639	0.599345	1.11838	0.817229	1.45238	1.17014
1707	SGN-C173877_STMIZ77	SGN-C173877	SGN-U212680	STMIZ77	TC94055	1e-17	91.7	2	1.3899	0.895177	1.05394	1.19134	1.11838	0.817229	1.45238	1.17014
1708	SGN-C173877_STMJE79	SGN-C173877	SGN-U212680	STMJE79	TC92684	1e-35	151	2	0.976109	0.933014	0.716553	0.71875	1.11838	0.817229	1.45238	1.17014
1709	SGN-C173878_STMCM25	SGN-C173878	SGN-U219459	STMCM25	TC95625	0.087	38.2	2	1.20717	0.631656	0.82553	1.19603	1.2236	1.07929	0.942931	1.09825
1710	SGN-C173878_STMEZ85	SGN-C173878	SGN-U219459	STMEZ85	TC109756	0.022	40.1	2	0.688545	1.20199	1.1249	1.71189	1.2236	1.07929	0.942931	1.09825
1711	SGN-C173882_STMCB60	SGN-C173882	SGN-U213479	STMCB60	TC103405	2e-06	54	1	0.879476	0.822144	0.977564	0.775681	0.714026	0.837655	0.871413	1.03689
1712	SGN-C173882_STMGY43	SGN-C173882	SGN-U213479	STMGY43	TC107810	2e-06	54	1	0.660628	2.28107	0.336558	0.982313	0.714026	0.837655	0.871413	1.03689
1713	SGN-C173883_STMCP87	SGN-C173883	SGN-U215578	STMCP87	TC103749	2e-05	50.1	1	0.816888	0.481949	2.05006	1.24384	1.40148	0.905393	0.985929	0.909671
1714	SGN-C173883_STMEW50	SGN-C173883	SGN-U215578	STMEW50	TC107118	0.0004	46.1	1	0.917623	1.04045	1.01723	0.680936	1.40148	0.905393	0.985929	0.909671
1715	SGN-C173883_STMGN82	SGN-C173883	SGN-U215578	STMGN82	TC107001	1e-06	54	1	1.12718	1.06928	0.972053	0.898216	1.40148	0.905393	0.985929	0.909671
1716	SGN-C173883_STMIL26	SGN-C173883	SGN-U215578	STMIL26	TC104810	0.089	38.2	1	1.34724	1.22987	0.984148	0.893276	1.40148	0.905393	0.985929	0.909671
1717	SGN-C173883_STMJA93	SGN-C173883	SGN-U215578	STMJA93	TC104580	2e-76	285	1	1.00907	2.11497	0.829787	0.621655	1.40148	0.905393	0.985929	0.909671
1718	SGN-C173887_STMCN80	SGN-C173887	SGN-U214264	STMCN80	TC106068	0	1132	1	0.703704	0.942771	2.08488	2.34749	1.12913	0.893636	0.794846	0.964
1719	SGN-C173887_STMCX80	SGN-C173887	SGN-U214264	STMCX80	TC92774	6e-65	248	1	0.695457	0.830769	0.888519	0.668699	1.12913	0.893636	0.794846	0.964
1720	SGN-C173888_STMEZ60	SGN-C173888	SGN-U217217	STMEZ60	TC96595	0	664	1	0.803279	0.642333	1.14745	1.32967	0.794459	0.700685	0.886228	0.96788
1721	SGN-C173890_STMCK67	SGN-C173890	SGN-U213998	STMCK67	TC93147	5e-77	287	1	0.800399	1.93047	1.09296	1.49598	0.783685	1.0578	1.02392	0.938066
1722	SGN-C173890_STMGN03	SGN-C173890	SGN-U213998	STMGN03	TC93148	7e-27	121	1	1.13311	1.36842	1.04093	1.76749	0.783685	1.0578	1.02392	0.938066
1723	SGN-C173890_STMIX83	SGN-C173890	SGN-U213998	STMIX83	TC102715	0	908	1	1.17231	0.98369	0.610015	1.22446	0.783685	1.0578	1.02392	0.938066
1724	SGN-C173892_STMCJ61	SGN-C173892	SGN-U219522	STMCJ61	TC103909	0.001	44.1	1	0.609988	3.23755	0.700384	1.0956	0.856475	0.87183	0.891986	0.927774
1725	SGN-C173892_STMEL83	SGN-C173892	SGN-U219522	STMEL83	TC110033	0	1100	1	0.790015	0.246802	0.725867	1.79894	0.856475	0.87183	0.891986	0.927774
1726	SGN-C173892_STMGW84	SGN-C173892	SGN-U219522	STMGW84	TC99879	1e-22	107	1	1.097	1.07664	1.047	0.807143	0.856475	0.87183	0.891986	0.927774
1727	SGN-C173893_STMGO75	SGN-C173893	SGN-U214150	STMGO75	TC102466	0.018	40.1	1	0.262682	2.35852	0.490586	0.201315	1.71003	0.879054	0.966688	2.01636
1728	SGN-C173893_STMHY67	SGN-C173893	SGN-U214150	STMHY67	TC94108	0	1078	1	0.852394	1.99606	0.455598	0.819783	1.71003	0.879054	0.966688	2.01636
1729	SGN-C173894_STMEL07	SGN-C173894	SGN-U217015	STMEL07	TC110142	0.002	44.1	1	0.659609	1.11585	0.390196	0.628661	1.36561	0.962759	1.06084	0.921847
1730	SGN-C173894_STMEP60	SGN-C173894	SGN-U217015	STMEP60	TC102959	3e-15	83.8	1	1.29548	0.878594	0.9181	0.703475	1.36561	0.962759	1.06084	0.921847
1731	SGN-C173894_STMGM64	SGN-C173894	SGN-U217015	STMGM64	TC100660	4e-08	60	1	1.24811	1.12913	0.578125	1.23358	1.36561	0.962759	1.06084	0.921847
1732	SGN-C173894_STMJN93	SGN-C173894	SGN-U217015	STMJN93	TC106866	4e-08	60	1	0.555118	1.19899	0.699446	0.647662	1.36561	0.962759	1.06084	0.921847
1733	SGN-C173895_STMDZ09	SGN-C173895	SGN-U215025	STMDZ09	TC104000	0.0007	46.1	1	1.26263	0.638421	1.80132	2.10475	0.99934	0.885593	1.33801	0.493854
1734	SGN-C173895_STMHI23	SGN-C173895	SGN-U215025	STMHI23	TC94464	0.042	40.1	1	1.30882	1.04747	1.65	1.28233	0.99934	0.885593	1.33801	0.493854
1735	SGN-C173897_STMIF88	SGN-C173897	SGN-U213828	STMIF88	TC103335	0	1701	1	1.33794	1.1552	1.23002	1.49822	0.671556	0.80575	1.36838	1.39962
1736	SGN-C173899_STMJD90	SGN-C173899	SGN-U215226	STMJD90	TC106395	1e-171	603	1	1.00305	0.764468	1.17407	0.550918	1.19651	0.924833	1.1261	0.754275
1737	SGN-C173900_STMGA89	SGN-C173900	SGN-U212886	STMGA89	TC95400	0	1540	1	0.596643	0.287724	0.758953	0.311842	1	0.763825	1.19937	1.15824
1738	SGN-C173901_STMHO81	SGN-C173901	SGN-U225677	STMHO81	TC97331	0.061	38.2	1	1.25401	1.55468	0.79625	0.985991	1.15843	0.942339	1.38498	1.41414
1739	SGN-C173902_STMEW58	SGN-C173902	SGN-U213785	STMEW58	TC107145	0.048	40.1	1	0.947839	0.981317	0.984781	1.50339	1.08496	0.986527	1.13591	0.83729
1740	SGN-C173902_STMEY66	SGN-C173902	SGN-U213785	STMEY66	TC100126	4e-18	93.7	1	1.1526	1.03664	1.84653	0.839196	1.08496	0.986527	1.13591	0.83729
1741	SGN-C173902_STMHX77	SGN-C173902	SGN-U213785	STMHX77	TC111013	0.0002	48.1	1	1.18082	0.82783	0.617788	0.742313	1.08496	0.986527	1.13591	0.83729
1742	SGN-C173902_STMIC46	SGN-C173902	SGN-U213785	STMIC46	TC95729	0.048	40.1	1	1.0301	1.78008	1.24849	1.99548	1.08496	0.986527	1.13591	0.83729
1743	SGN-C173902_STMIK67	SGN-C173902	SGN-U213785	STMIK67	TC108836	0.048	40.1	1	0.608445	2.63068	0.672626	1.27345	1.08496	0.986527	1.13591	0.83729
1744	SGN-C173902_STMIS69	SGN-C173902	SGN-U213785	STMIS69	TC108498	4e-95	349	1	1.09779	2.49661	1.09882	0.64	1.08496	0.986527	1.13591	0.83729
1745	SGN-C173902_STMIX34	SGN-C173902	SGN-U213785	STMIX34	TC95456	0.048	40.1	1	1.05388	1.12725	0.88029	0.707267	1.08496	0.986527	1.13591	0.83729
1746	SGN-C173902_STMJA41	SGN-C173902	SGN-U213785	STMJA41	TC107807	1e-05	52	1	1.04294	1.12158	0.897759	0.606481	1.08496	0.986527	1.13591	0.83729
1747	SGN-C173902_STMJA73	SGN-C173902	SGN-U213785	STMJA73	TC97325	0.0008	46.1	1	0.935174	1.3777	0.867257	0.695918	1.08496	0.986527	1.13591	0.83729
1748	SGN-C173902_STMJE62	SGN-C173902	SGN-U213785	STMJE62	TC111620	0.0002	48.1	1	1.03044	1.45695	1.04587	0.882295	1.08496	0.986527	1.13591	0.83729
1749	SGN-C173904_STMES24	SGN-C173904	SGN-U213921	STMES24	TC93424	0	2077	1	0.673978	1.45936	1.6896	0.532626	0.488744	1.35252	0.458419	0.706974
1750	SGN-C173904_STMHW33	SGN-C173904	SGN-U213921	STMHW33	TC103486	0	662	1	0.948492	1.76909	0.660213	0.791765	0.488744	1.35252	0.458419	0.706974
1751	SGN-C173907_STMHV74	SGN-C173907	SGN-U216832	STMHV74	TC111541	0.002	44.1	2	1.1866	1.5633	0.87904	0.831448	0.939623	0.92614	0.847158	0.825561
1752	SGN-C173908_STMIB66	SGN-C173908	SGN-U224365	STMIB66	TC104093	0.065	38.2	2	0.879131	0.647276	1.44081	0.8256	0.929844	0.78963	1.22136	0.876416
1753	SGN-C173909_STMEN58	SGN-C173909	SGN-U220512	STMEN58	TC96434	0.027	40.1	1	1.20056	1.17143	1.05089	1.4569	1.15947	0.859143	0.95511	0.933641
1754	SGN-C173909_STMHX36	SGN-C173909	SGN-U220512	STMHX36	TC97189	3e-05	50.1	1	0.683142	0.742268	0.903088	0.867444	1.15947	0.859143	0.95511	0.933641
1755	SGN-C173913_STMCI19	SGN-C173913	SGN-U215468	STMCI19	TC104229	0	3029	1	0.714519	1.17994	0.813893	1.03771	0.667496	0.876797	0.924528	1.0583
1756	SGN-C173913_STMGJ93	SGN-C173913	SGN-U215468	STMGJ93	TC96757	2e-146	519	1	0.914124	1.04557	0.617273	0.851485	0.667496	0.876797	0.924528	1.0583
1757	SGN-C173914_STMGS16	SGN-C173914	SGN-U219482	STMGS16	TC106012	0.027	40.1	1	1.51707	2.01504	0.984252	1.2514	0.779434	0.835616	1.19672	1.16222
1758	SGN-C173914_STMHV12	SGN-C173914	SGN-U219482	STMHV12	TC104775	0	2087	1	0.992769	0.795122	0.633028	0.563941	0.779434	0.835616	1.19672	1.16222
1759	SGN-C173917_STMIS21	SGN-C173917	SGN-U212904	STMIS21	TC99289	4e-34	145	2	1.03509	2.17433	0.744514	1.16954	1.52984	1.25679	1.04413	0.969796
1761	SGN-C173917_STMJD57	SGN-C173917	SGN-U212904	STMJD57	TC93557	0	954	2	1.58621	1.41778	0.986765	1.04923	1.52984	1.25679	1.04413	0.969796
1763	SGN-C173920_STMCB91	SGN-C173920	SGN-U217293	STMCB91	TC110939	4e-101	369	1	0.709989	1.93721	0.569135	0.687995	0.743568	0.987627	1.03248	1.14768
1764	SGN-C173920_STMEO35	SGN-C173920	SGN-U217293	STMEO35	TC103319	0.047	40.1	1	0.987528	0.570279	0.949169	1.51733	0.743568	0.987627	1.03248	1.14768
1765	SGN-C173920_STMIR33	SGN-C173920	SGN-U217293	STMIR33	TC99752	0.047	40.1	1	1.21486	1.51974	1.42393	1.14024	0.743568	0.987627	1.03248	1.14768
1766	SGN-C173923_STMIP66	SGN-C173923	SGN-U214945	STMIP66	TC105426	2e-06	54	1	0.77707	0.766667	0.816535	0.578947	1.36266	0.976019	0.510638	0.870894
1767	SGN-C173932_STMCG85	SGN-C173932	SGN-U219896	STMCG85	TC93023	0.025	40.1	2	0.474934	1.29576	0.197231	0.573638	1.14475	0.896085	0.730088	0.8332
1768	SGN-C173932_STMGF70	SGN-C173932	SGN-U219896	STMGF70	TC107361	0.025	40.1	2	0.885154	1.53317	0.478385	1.42878	1.14475	0.896085	0.730088	0.8332
1769	SGN-C173932_STMIS75	SGN-C173932	SGN-U219896	STMIS75	TC105475	0.0001	48.1	2	1.11173	1.95616	1.03091	0.738649	1.14475	0.896085	0.730088	0.8332
1770	SGN-C173932_STMIU37	SGN-C173932	SGN-U219896	STMIU37	TC111401	2e-30	133	2	0.785467	1.68128	0.663818	1.06517	1.14475	0.896085	0.730088	0.8332
1771	SGN-C173932_STMIZ53	SGN-C173932	SGN-U219896	STMIZ53	TC94947	0	862	2	0.90525	0.647786	0.356467	0.788785	1.14475	0.896085	0.730088	0.8332
1772	SGN-C173934_STMCI19	SGN-C173934	SGN-U215467	STMCI19	TC104229	8e-165	579	2	0.714519	1.17994	0.813893	1.03771	0.926966	0.887435	0.802092	0.942649
1773	SGN-C173934_STMHW29	SGN-C173934	SGN-U215467	STMHW29	TC95263	0.062	38.2	2	1.02883	0.919478	0.85697	0.932182	0.926966	0.887435	0.802092	0.942649
1774	SGN-C173935_STMIA96	SGN-C173935	SGN-U214000	STMIA96	TC105417	0.03	40.1	2	1.85133	0.547434	1.46	0.657534	0.6045	0.655409	1.04647	0.771134
1775	SGN-C173936_STMIL79	SGN-C173936	SGN-U216733	STMIL79	TC97039	0.069	38.2	2	0.698352	1.1178	0.204104	0.43447	0.642098	0.820235	1.00853	1.15639
1776	SGN-C173938_STMEJ81	SGN-C173938	SGN-U213175	STMEJ81	TC102299	1e-154	545	1	1.05151	1.05588	1.09614	1.16376	1.4882	1.00121	0.780609	1.43612
1777	SGN-C173938_STMGD32	SGN-C173938	SGN-U213175	STMGD32	TC102302	1e-83	309	1	0.829066	0.960679	0.845516	1.57261	1.4882	1.00121	0.780609	1.43612
1778	SGN-C173938_STMHG54	SGN-C173938	SGN-U213175	STMHG54	TC102298	0	1185	1	1.08179	0.947187	0.921619	1.26716	1.4882	1.00121	0.780609	1.43612
1779	SGN-C173938_STMJJ77	SGN-C173938	SGN-U213175	STMJJ77	TC102300	2e-168	591	1	1.38871	1.38069	1.06948	1.38487	1.4882	1.00121	0.780609	1.43612
1780	SGN-C173939_STMDB21	SGN-C173939	SGN-U215090	STMDB21	TC102393	3e-08	60	1	0.703172	0.803483	1.54164	1.85714	2.12242	1.00158	1.0126	1.54382
1781	SGN-C173939_STMDP45	SGN-C173939	SGN-U215090	STMDP45	TC102446	0.092	38.2	1	0.625502	0.888052	1.31044	0.930813	2.12242	1.00158	1.0126	1.54382
1782	SGN-C173939_STMDP46	SGN-C173939	SGN-U215090	STMDP46	TC102394	2e-92	339	1	1.00633	1.00234	1.06922	2.42113	2.12242	1.00158	1.0126	1.54382
1783	SGN-C173939_STMES66	SGN-C173939	SGN-U215090	STMES66	TC102395	0	1045	1	1.36434	0.574052	2.45349	1.07317	2.12242	1.00158	1.0126	1.54382
1784	SGN-C173939_STMGW46	SGN-C173939	SGN-U215090	STMGW46	TC102392	0.0001	48.1	1	0.913347	1.27625	0.77248	1.21778	2.12242	1.00158	1.0126	1.54382
1785	SGN-C173939_STMHR96	SGN-C173939	SGN-U215090	STMHR96	TC104913	1e-10	67.9	1	1.09453	0.719902	1.38704	0.685163	2.12242	1.00158	1.0126	1.54382
1786	SGN-C173939_STMJC52	SGN-C173939	SGN-U215090	STMJC52	TC94944	0.023	40.1	1	0.953157	0.679426	0.876751	0.750765	2.12242	1.00158	1.0126	1.54382
1787	SGN-C173941_STMDF60	SGN-C173941	SGN-U217561	STMDF60	TC105871	0.085	38.2	2	0.857985	0.328785	1.10893	1.15076	0.871694	0.960638	0.932187	0.711006
1788	SGN-C173941_STMIB83	SGN-C173941	SGN-U217154	STMIB83	TC95841	0.03	40.1	2	1.24216	0.754052	1.26025	1.15333	0.871694	0.960638	0.932187	0.711006
1789	SGN-C173946_STMES67	SGN-C173946	SGN-U216863	STMES67	TC103027	0.037	40.1	1	0.661926	2.39871	1.39966	0.965588	0.596507	0.922091	1.01215	1.13907
1790	SGN-C173946_STMGM44	SGN-C173946	SGN-U216863	STMGM44	TC108390	0	1300	1	0.539424	1.81307	0.51433	0.951631	0.596507	0.922091	1.01215	1.13907
1791	SGN-C173947_STMIR83	SGN-C173947	SGN-U215223	STMIR83	TC105181	0	1838	1	2.80816	1.22576	1.53194	1.05854	2.09287	1.03958	1.99905	1.09703
1792	SGN-C173948_STMCA90	SGN-C173948	SGN-U227210	STMCA90	TC104097	0	930	1	1.11804	1.44336	0.917404	0.46625	1.25323	0.967587	1.66698	0.571789
1793	SGN-C173950_STMIK59	SGN-C173950	SGN-U213424	STMIK59	TC94210	0.062	38.2	2	1.16412	0.854321	1.125	0.794776	0.697526	0.866475	1.13563	1.38133
1794	SGN-C173951_STMER52	SGN-C173951	SGN-U217363	STMER52	TC93004	0.05	38.2	2	1.23469	0.892157	0.668161	0.796417	1.06566	0.957655	1.39141	0.860506
1795	SGN-C173951_STMIA19	SGN-C173951	SGN-U217364	STMIA19	TC97211	0.0004	46.1	2	0.931522	3.72778	0.53783	0.474026	1.06566	0.957655	1.39141	0.860506
1796	SGN-C173953_STMHV74	SGN-C173953	SGN-U212604	STMHV74	TC111541	0	1308	1	1.1866	1.5633	0.87904	0.831448	1.13079	0.90142	1.56454	1.40271
1797	SGN-C173953_STMIP70	SGN-C173953	SGN-U212604	STMIP70	TC107964	2e-97	357	1	1.31613	1.82726	1.38533	1.2963	1.13079	0.90142	1.56454	1.40271
1798	SGN-C173953_STMIU77	SGN-C173953	SGN-U212604	STMIU77	TC107325	1e-20	101	1	1.26263	1.36849	1.02408	1.21374	1.13079	0.90142	1.56454	1.40271
1799	SGN-C173953_STMIZ26	SGN-C173953	SGN-U212604	STMIZ26	TC97746	0	739	1	1.28707	1.90966	0.788826	0.800885	1.13079	0.90142	1.56454	1.40271
1800	SGN-C173953_STMJP90	SGN-C173953	SGN-U212604	STMJP90	TC105827	3e-40	167	1	1.45333	1.29638	2.13072	0.862179	1.13079	0.90142	1.56454	1.40271
1801	SGN-C173955_STMCN70	SGN-C173955	SGN-U215616	STMCN70	TC98875	0.075	38.2	1	1.42866	1.12219	0.360718	1.00523	1.08016	1.05251	1.10369	1.06798
1802	SGN-C173955_STMCZ37	SGN-C173955	SGN-U215616	STMCZ37	TC107951	0.075	38.2	1	0.547054	1.10646	0.564303	0.783288	1.08016	1.05251	1.10369	1.06798
1803	SGN-C173955_STMEK14	SGN-C173955	SGN-U215616	STMEK14	TC106225	0.075	38.2	1	0.641212	4.17763	0.344332	1.00821	1.08016	1.05251	1.10369	1.06798
1804	SGN-C173955_STMGU58	SGN-C173955	SGN-U215616	STMGU58	TC108489	5e-12	71.9	1	1.26454	1.14502	1.16816	1.23123	1.08016	1.05251	1.10369	1.06798
1805	SGN-C173955_STMGV92	SGN-C173955	SGN-U215616	STMGV92	TC100093	6e-15	81.8	1	0.74092	1.94386	0.721074	1.13519	1.08016	1.05251	1.10369	1.06798
1806	SGN-C173955_STMGX88	SGN-C173955	SGN-U215616	STMGX88	TC108826	0.005	42.1	1	1.12936	1.2734	1.53581	1.60367	1.08016	1.05251	1.10369	1.06798
1807	SGN-C173955_STMGZ45	SGN-C173955	SGN-U215616	STMGZ45	TC101338	8e-05	48.1	1	1.09929	2.58018	1.23621	1.08987	1.08016	1.05251	1.10369	1.06798
1808	SGN-C173955_STMIU02	SGN-C173955	SGN-U215616	STMIU02	TC94810	0.001	44.1	1	1.05707	0.935936	0.710958	0.817412	1.08016	1.05251	1.10369	1.06798
1809	SGN-C173955_STMJO65	SGN-C173955	SGN-U215616	STMJO65	TC106327	0.075	38.2	1	1.87619	1.41001	2.56595	1.00856	1.08016	1.05251	1.10369	1.06798
1810	SGN-C173956_STMCX17	SGN-C173956	SGN-U216472	STMCX17	TC94638	0	1905	1	1.26561	0.368932	1.24059	0.6508	1.06711	1.16441	0.843722	0.875
1811	SGN-C173957_STMIS67	SGN-C173957	SGN-U227400	STMIS67	TC108561	0.061	38.2	2	0.856681	2.18164	0.726384	1.13667	0.812408	0.980623	0.854054	0.857143
1812	SGN-C173960_STMEY84	SGN-C173960	SGN-U213300	STMEY84	TC107467	0.006	42.1	1	1.48038	0.836186	2.83287	0.875194	0.882466	0.945283	1.2	0.952849
1813	SGN-C173960_STMIU03	SGN-C173960	SGN-U213300	STMIU03	TC108553	0.095	38.2	1	0.846734	1.17989	0.674332	0.639765	0.882466	0.945283	1.2	0.952849
1814	SGN-C173960_STMJF44	SGN-C173960	SGN-U213300	STMJF44	TC109462	0.006	42.1	1	0.92146	4.38146	0.805616	0.737418	0.882466	0.945283	1.2	0.952849
1815	SGN-C173961_STMDC85	SGN-C173961	SGN-U216999	STMDC85	TC102542	1e-05	52	1	0.505212	1.1321	0.562595	0.450593	0.580672	0.886704	0.930046	1.24435
1816	SGN-C173961_STMER37	SGN-C173961	SGN-U216999	STMER37	TC95515	5e-79	295	1	0.545872	1.10093	1.3903	0.531992	0.580672	0.886704	0.930046	1.24435
1817	SGN-C173961_STMGM12	SGN-C173961	SGN-U216999	STMGM12	TC94895	2e-56	220	1	1.33153	0.834135	0.990868	0.67734	0.580672	0.886704	0.930046	1.24435
1818	SGN-C173961_STMGR46	SGN-C173961	SGN-U216999	STMGR46	TC95660	0.013	42.1	1	0.69988	0.747992	1.21639	0.934177	0.580672	0.886704	0.930046	1.24435
1819	SGN-C173961_STMIS40	SGN-C173961	SGN-U216999	STMIS40	TC102993	0.05	40.1	1	1.28771	0.785714	1.09105	0.756219	0.580672	0.886704	0.930046	1.24435
1820	SGN-C173966_STMIU35	SGN-C173966	SGN-U219591	STMIU35	TC98068	0.04	40.1	2	1.25595	1.02121	0.696127	0.823171	1.27469	1.05383	1.54206	0.881743
1821	SGN-C173966_STMJL34	SGN-C173966	SGN-U219591	STMJL34	TC106669	0.04	40.1	2	1.21567	1.64625	0.313341	1.17746	1.27469	1.05383	1.54206	0.881743
1822	SGN-C173969_STMIS01	SGN-C173969	SGN-U223646	STMIS01	TC107209	0	1873	1	1.03683	1.75103	0.884735	0.793744	0.938697	1.16667	1.11286	0.849143
1823	SGN-C173970_STMCI78	SGN-C173970	SGN-U216596	STMCI78	TC95353	2e-18	93.7	2	1.1135	0.742188	1.23752	0.78	1.04287	0.657439	1.10552	1.14189
1824	SGN-C173971_STMGQ20	SGN-C173971	SGN-U213641	STMGQ20	TC102901	2e-07	56	1	0.26544	2.28358	0.963446	0.190476	0.975919	1.10164	1.07464	0.838103
1825	SGN-C173971_STMGR44	SGN-C173971	SGN-U213641	STMGR44	TC102900	6e-05	48.1	1	0.308989	1.82117	0.776536	0.240595	0.975919	1.10164	1.07464	0.838103
1826	SGN-C173971_STMIP64	SGN-C173971	SGN-U213641	STMIP64	TC105161	0	718	1	1.09067	1.00098	1.16152	0.485678	0.975919	1.10164	1.07464	0.838103
1827	SGN-C173974_STMCL28	SGN-C173974	SGN-U220470	STMCL28	TC104534	0.095	38.2	1	1.46905	1.87297	1	0.961538	0.583266	0.744739	1.21438	1.26479
1828	SGN-C173975_STMGA58	SGN-C173975	SGN-U220515	STMGA58	TC95208	2e-11	69.9	2	1.21604	0.494883	0.887536	2.07597	1.11481	0.688229	1.22163	1.16722
1829	SGN-C173975_STMJL67	SGN-C173975	SGN-U220515	STMJL67	TC107860	4e-13	75.8	2	0.594565	2.51866	0.980341	1.04281	1.11481	0.688229	1.22163	1.16722
1830	SGN-C173975_STMJN50	SGN-C173975	SGN-U220515	STMJN50	TC106228	5e-06	52	2	2.16152	1.61745	2.52349	1.84907	1.11481	0.688229	1.22163	1.16722
1831	SGN-C173976_STMIB08	SGN-C173976	SGN-U216856	STMIB08	TC93848	0	2137	1	0.951417	1.1957	0.875641	0.570191	0.740103	0.812371	1.12248	0.787325
1832	SGN-C173977_STMJD79	SGN-C173977	SGN-U212561	STMJD79	TC92961	0	2127	1	0.996479	3.30539	0.451286	0.569524	0.748594	1.38046	1.85616	0.378885
1833	SGN-C173979_STMHL02	SGN-C173979	SGN-U214598	STMHL02	TC94614	0	1094	1	1.25199	0.890799	0.621236	0.678434	1.64967	0.995163	1.13562	1.00267
1834	SGN-C173980_STMCM87	SGN-C173980	SGN-U220841	STMCM87	TC103711	0.021	40.1	2	0.697967	0.769825	1.39374	1.02338	1.37051	0.756654	0.903846	1.05295
1836	SGN-C173980_STMCQ30	SGN-C173980	SGN-U220841	STMCQ30	TC95395	0.005	42.1	2	0.818907	0.304722	1.58322	1.43926	1.37051	0.756654	0.903846	1.05295
1837	SGN-C173980_STMCR60	SGN-C173980	SGN-U220841	STMCR60	TC104490	0.0003	46.1	2	1.19466	0.265914	0.965466	1.36517	1.37051	0.756654	0.903846	1.05295
1838	SGN-C173980_STMDD38	SGN-C173980	SGN-U220841	STMDD38	TC104861	0.082	38.2	2	0.92689	2.65777	0.653527	1.43633	1.37051	0.756654	0.903846	1.05295
1839	SGN-C173980_STMDV53	SGN-C173980	SGN-U220841	STMDV53	TC104888	0.0003	46.1	2	1.19075	0.604361	1.55911	1.66626	1.37051	0.756654	0.903846	1.05295
1840	SGN-C173980_STMEK21	SGN-C173980	SGN-U220841	STMEK21	TC94155	0.021	40.1	2	2.02204	3.64706	2.69147	4.29609	1.37051	0.756654	0.903846	1.05295
1841	SGN-C173980_STMGF22	SGN-C173980	SGN-U220841	STMGF22	TC97334	0.082	38.2	2	0.778677	0.385796	1.54575	1.51612	1.37051	0.756654	0.903846	1.05295
1842	SGN-C173980_STMGF72	SGN-C173980	SGN-U220841	STMGF72	TC105981	0.005	42.1	2	0.694215	0.386045	2.11722	2.52369	1.37051	0.756654	0.903846	1.05295
1843	SGN-C173980_STMGI64	SGN-C173980	SGN-U220841	STMGI64	TC104797	0.082	38.2	2	0.995045	1.33033	1.17657	0.975949	1.37051	0.756654	0.903846	1.05295
1844	SGN-C173980_STMGZ74	SGN-C173980	SGN-U220841	STMGZ74	TC109146	0.0003	46.1	2	0.628546	1.5211	0.469414	0.92721	1.37051	0.756654	0.903846	1.05295
1845	SGN-C173980_STMHK73	SGN-C173980	SGN-U220841	STMHK73	TC104906	8e-05	48.1	2	0.785283	1.36493	0.730296	0.965484	1.37051	0.756654	0.903846	1.05295
1846	SGN-C173980_STMID56	SGN-C173980	SGN-U220841	STMID56	TC106699	1e-06	54	2	1.00743	1.24942	0.657868	0.622578	1.37051	0.756654	0.903846	1.05295
1847	SGN-C173980_STMIK71	SGN-C173980	SGN-U220841	STMIK71	TC100028	0.082	38.2	2	0.983007	0.829891	1.00534	0.917671	1.37051	0.756654	0.903846	1.05295
1848	SGN-C173980_STMIL09	SGN-C173980	SGN-U220841	STMIL09	TC108484	0.082	38.2	2	0.547496	0.985036	0.49088	1.07951	1.37051	0.756654	0.903846	1.05295
1849	SGN-C173980_STMIQ68	SGN-C173980	SGN-U220841	STMIQ68	TC110262	0.005	42.1	2	0.578612	1.08354	0.510608	1.09348	1.37051	0.756654	0.903846	1.05295
1850	SGN-C173980_STMIQ75	SGN-C173980	SGN-U220841	STMIQ75	TC104164	0.082	38.2	2	1.27183	0.921223	0.849944	0.879596	1.37051	0.756654	0.903846	1.05295
1851	SGN-C173980_STMJP96	SGN-C173980	SGN-U220841	STMJP96	TC95982	0.005	42.1	2	0.89011	0.833469	0.928258	0.581776	1.37051	0.756654	0.903846	1.05295
1852	SGN-C173981_STMCH25	SGN-C173981	SGN-U216937	STMCH25	TC109847	0.028	40.1	2	0.783916	0.680816	1.88025	1.0867	0.894096	0.83274	0.694728	0.877871
1853	SGN-C173981_STMGX61	SGN-C173981	SGN-U219535	STMGX61	TC106224	0	1072	2	0.694238	1.50275	0.634518	0.718333	0.894096	0.83274	0.694728	0.877871
1854	SGN-C173981_STMGX73	SGN-C173981	SGN-U216937	STMGX73	TC96070	0	745	2	1.26158	1.46721	0.50356	0.69715	0.894096	0.83274	0.694728	0.877871
1855	SGN-C173981_STMJA36	SGN-C173981	SGN-U216937	STMJA36	TC93213	7e-06	52	2	1.62578	0.729136	1.04839	1.24236	0.894096	0.83274	0.694728	0.877871
1856	SGN-C173981_STMJL53	SGN-C173981	SGN-U216937	STMJL53	TC96357	0.028	40.1	2	0.844675	0.658633	0.499387	1.03899	0.894096	0.83274	0.694728	0.877871
1857	SGN-C173983_STMDO42	SGN-C173983	SGN-U213260	STMDO42	TC93358	0	1017	1	1.09022	0.434104	2.1879	1.13712	1.07621	1.14563	0.860656	1.11894
1858	SGN-C173983_STMFB58	SGN-C173983	SGN-U213260	STMFB58	TC93359	3e-81	301	1	0.80174	0.672598	1.1123	2.04609	1.07621	1.14563	0.860656	1.11894
1859	SGN-C173987_STMCV64	SGN-C173987	SGN-U212883	STMCV64	TC109814	0.007	42.1	1	0.873392	0.954693	1.62015	0.89912	1.23199	1.35068	0.819326	0.886179
1860	SGN-C173987_STMED73	SGN-C173987	SGN-U212883	STMED73	TC94375	0	811	1	1.40423	1.11301	0.729888	0.837283	1.23199	1.35068	0.819326	0.886179
1861	SGN-C173987_STMEO91	SGN-C173987	SGN-U212883	STMEO91	TC93267	0.0004	46.1	1	0.773535	1.49721	0.176618	0.784652	1.23199	1.35068	0.819326	0.886179
1862	SGN-C173987_STMEY20	SGN-C173987	SGN-U212883	STMEY20	TC103567	8e-12	71.9	1	0.602665	1.69112	0.867879	0.409884	1.23199	1.35068	0.819326	0.886179
1863	SGN-C173987_STMIN77	SGN-C173987	SGN-U212883	STMIN77	TC102296	7e-157	553	1	1.44695	1.0773	1.39055	0.470896	1.23199	1.35068	0.819326	0.886179
1864	SGN-C173987_STMIU49	SGN-C173987	SGN-U212883	STMIU49	TC102293	0	993	1	1.14957	1.08889	0.714695	0.705515	1.23199	1.35068	0.819326	0.886179
1865	SGN-C173987_STMIX82	SGN-C173987	SGN-U212883	STMIX82	TC107056	0	672	1	1.24762	1.75725	0.731925	0.640972	1.23199	1.35068	0.819326	0.886179
1866	SGN-C173987_STMJD93	SGN-C173987	SGN-U212883	STMJD93	TC93268	0.027	40.1	1	0.962227	2.25	0.149075	1.00898	1.23199	1.35068	0.819326	0.886179
1867	SGN-C173990_STMES07	SGN-C173990	SGN-U215516	STMES07	TC103144	0	2383	1	0.686056	0.937448	0.713313	0.599883	0.917836	0.741369	0.832622	0.695652
1868	SGN-C173990_STMIO38	SGN-C173990	SGN-U215516	STMIO38	TC94042	0.009	42.1	1	1.07198	1.88889	1.2284	1.56684	0.917836	0.741369	0.832622	0.695652
1869	SGN-C173994_STMEB18	SGN-C173994	SGN-U216270	STMEB18	TC107852	0.077	38.2	2	1.0765	1.02374	1.78156	1.19203	0.388811	1.67339	1.07006	0.509425
1870	SGN-C173994_STMEP70	SGN-C173994	SGN-U216270	STMEP70	TC102616	0.077	38.2	2	1.10171	0.584342	1.11957	0.99309	0.388811	1.67339	1.07006	0.509425
1871	SGN-C173994_STMEV56	SGN-C173994	SGN-U216270	STMEV56	TC108471	0.077	38.2	2	0.764069	1.53217	0.839357	0.728781	0.388811	1.67339	1.07006	0.509425
1872	SGN-C173994_STMGV39	SGN-C173994	SGN-U216270	STMGV39	TC94470	0.077	38.2	2	1.00125	2.12963	0.794872	1.25277	0.388811	1.67339	1.07006	0.509425
1873	SGN-C173994_STMHH51	SGN-C173994	SGN-U216270	STMHH51	TC97057	0.077	38.2	2	1.44577	1.42959	0.543112	1.20695	0.388811	1.67339	1.07006	0.509425
1874	SGN-C173994_STMIQ20	SGN-C173994	SGN-U216270	STMIQ20	TC99472	0.02	40.1	2	1.13352	2.48301	0.917346	1.29907	0.388811	1.67339	1.07006	0.509425
1875	SGN-C173999_STMET59	SGN-C173999	SGN-U224987	STMET59	TC104716	3e-78	291	2	1.52322	0.744374	0.867374	0.830487	0.978599	0.826958	1.11707	1.08046
1876	SGN-C173999_STMIV70	SGN-C173999	SGN-U224987	STMIV70	TC99987	0.073	38.2	2	1.26768	1.87725	1.17846	1.27395	0.978599	0.826958	1.11707	1.08046
1877	SGN-C174001_STMDV66	SGN-C174001	SGN-U213784	STMDV66	TC92862	0.03	40.1	1	0.864985	0.312296	1.17625	0.739745	0.838188	0.695382	0.84878	1.10779
1878	SGN-C174001_STMDZ31	SGN-C174001	SGN-U213784	STMDZ31	TC102257	0	1784	1	1.02838	0.593236	0.811339	0.878999	0.838188	0.695382	0.84878	1.10779
1879	SGN-C174003_STMCK02	SGN-C174003	SGN-U220564	STMCK02	TC105412	0.018	40.1	2	0.813546	0.775447	1.41095	1.34474	1.33599	0.967669	1.06866	0.664105
1881	SGN-C174003_STMDF49	SGN-C174003	SGN-U220564	STMDF49	TC105975	0	777	2	0.642019	1.13142	0.788655	0.99736	1.33599	0.967669	1.06866	0.664105
1883	SGN-C174004_STMEF15	SGN-C174004	SGN-U219836	STMEF15	TC107746	2e-169	595	2	1.38422	1.17829	0.712674	1.14286	1.19177	0.88747	0.728707	0.919687
1884	SGN-C174004_STMJL26	SGN-C174004	SGN-U219836	STMJL26	TC97747	0.094	38.2	2	0.869565	1.32834	0.785553	0.648045	1.19177	0.88747	0.728707	0.919687
1885	SGN-C174007_STMET22	SGN-C174007	SGN-U212753	STMET22	TC103265	2e-110	398	1	0.91397	1.22143	0.478794	0.949593	0.864407	0.970639	0.484686	1.02254
1886	SGN-C174007_STMIA37	SGN-C174007	SGN-U212753	STMIA37	TC94374	4e-16	85.7	1	0.582441	3.66779	0.778281	1.0933	0.864407	0.970639	0.484686	1.02254
1887	SGN-C174007_STMID53	SGN-C174007	SGN-U212753	STMID53	TC94373	9e-14	77.8	1	1.12764	1.52083	0.976316	0.870968	0.864407	0.970639	0.484686	1.02254
1888	SGN-C174007_STMID72	SGN-C174007	SGN-U212753	STMID72	TC104546	4e-56	218	1	1.22419	0.492238	0.573813	0.901763	0.864407	0.970639	0.484686	1.02254
1889	SGN-C174007_STMIN28	SGN-C174007	SGN-U212753	STMIN28	TC99724	8e-05	48.1	1	1.09448	1.1025	0.363277	0.875362	0.864407	0.970639	0.484686	1.02254
1890	SGN-C174007_STMIS65	SGN-C174007	SGN-U212753	STMIS65	TC108931	0	957	1	0.987387	0.97264	0.538905	0.449573	0.864407	0.970639	0.484686	1.02254
1891	SGN-C174007_STMJK24	SGN-C174007	SGN-U212753	STMJK24	TC97091	1e-65	250	1	0.894858	0.80326	0.49792	0.69246	0.864407	0.970639	0.484686	1.02254
1892	SGN-C174007_STMJM92	SGN-C174007	SGN-U212753	STMJM92	TC101921	0.076	38.2	1	0.425682	1.17615	0.61869	1.19122	0.864407	0.970639	0.484686	1.02254
1893	SGN-C174008_STMDG46	SGN-C174008	SGN-U215897	STMDG46	TC101910	0.098	38.2	1	1.24427	1.04551	0.858824	1.3329	0.593085	1.33713	0.952626	0.532967
1894	SGN-C174008_STMEV07	SGN-C174008	SGN-U215897	STMEV07	TC98150	0.025	40.1	1	0.382217	0.540897	0.331233	0.479893	0.593085	1.33713	0.952626	0.532967
1895	SGN-C174008_STMGI09	SGN-C174008	SGN-U215897	STMGI09	TC110819	0.0004	46.1	1	0.81837	1.38378	1.46357	3.96042	0.593085	1.33713	0.952626	0.532967
1896	SGN-C174008_STMHE80	SGN-C174008	SGN-U215897	STMHE80	TC97116	0.098	38.2	1	1.20837	1.13631	0.87438	1.0895	0.593085	1.33713	0.952626	0.532967
1897	SGN-C174008_STMHW79	SGN-C174008	SGN-U215897	STMHW79	TC108832	3e-05	50.1	1	0.969058	1.58053	1.15022	0.785714	0.593085	1.33713	0.952626	0.532967
1898	SGN-C174008_STMJH03	SGN-C174008	SGN-U215897	STMJH03	TC99516	6e-31	135	1	0.82637	1.31263	0.477502	0.337504	0.593085	1.33713	0.952626	0.532967
1899	SGN-C174010_STMEK12	SGN-C174010	SGN-U227696	STMEK12	TC106671	0.016	40.1	1	0.978545	0.488925	1.22796	0.662396	0.706402	1.31495	1.14775	1.10044
1900	SGN-C174010_STMER79	SGN-C174010	SGN-U227696	STMER79	TC94540	0.061	38.2	1	1.19397	1.04758	0.582188	0.660644	0.706402	1.31495	1.14775	1.10044
1901	SGN-C174013_STMHG65	SGN-C174013	SGN-U215457	STMHG65	TC99577	4e-35	149	2	1.1699	0.867713	1.76901	0.832572	1.21322	1.04605	1.06264	1.20773
1902	SGN-C174013_STMIT28	SGN-C174013	SGN-U215455	STMIT28	TC95986	0.059	38.2	2	1.12999	2.83272	0.676087	0.946714	1.21322	1.04605	1.06264	1.20773
1903	SGN-C174014_STMER94	SGN-C174014	SGN-U215082	STMER94	TC94931	0	1659	1	1.58394	1.07143	0.834225	1.17665	1.56596	1.13713	0.894852	1.07185
1904	SGN-C174015_STMEZ75	SGN-C174015	SGN-U216491	STMEZ75	TC94860	1e-100	367	1	0.748963	0.726358	1.1646	0.8	0.916485	1.15274	1.00435	0.659621
1905	SGN-C174015_STMIY44	SGN-C174015	SGN-U216491	STMIY44	TC97822	6e-47	188	1	1.09518	2.60945	0.911765	1.2368	0.916485	1.15274	1.00435	0.659621
1906	SGN-C174016_STMER94	SGN-C174016	SGN-U215082	STMER94	TC94931	0	1659	1	1.58394	1.07143	0.834225	1.17665	1.65812	0.766169	0.800766	1.12667
1907	SGN-C174018_STMII83	SGN-C174018	SGN-U215123	STMII83	TC94141	0.003	44.1	1	1.07176	1.24892	0.913621	1.01892	0.646186	1.01538	0.853722	0.607327
1908	SGN-C174022_STMEN61	SGN-C174022	SGN-U220702	STMEN61	TC93754	0.027	40.1	1	0.674477	1.29974	0.910175	1.12205	1.1631	0.948365	0.928352	1.13456
1909	SGN-C174022_STMFB31	SGN-C174022	SGN-U220702	STMFB31	TC93234	7e-06	52	1	0.517554	2.53871	0.538813	0.367195	1.1631	0.948365	0.928352	1.13456
1910	SGN-C174027_STMDS31	SGN-C174027	SGN-U215359	STMDS31	TC110071	0.002	44.1	1	0.832714	1.74757	0.651624	0.778208	1.15747	0.932874	1.12824	0.813904
1911	SGN-C174027_STMEN36	SGN-C174027	SGN-U215359	STMEN36	TC106975	0.008	42.1	1	0.733785	0.583909	1.48098	2.52705	1.15747	0.932874	1.12824	0.813904
1912	SGN-C174027_STMER30	SGN-C174027	SGN-U215359	STMER30	TC104284	0.0005	46.1	1	0.971774	0.927725	1.1	0.654647	1.15747	0.932874	1.12824	0.813904
1913	SGN-C174027_STMEY84	SGN-C174027	SGN-U215359	STMEY84	TC107467	9e-18	91.7	1	1.48038	0.836186	2.83287	0.875194	1.15747	0.932874	1.12824	0.813904
1914	SGN-C174027_STMHK17	SGN-C174027	SGN-U215359	STMHK17	TC95025	2e-22	107	1	1.04253	0.92368	2.39547	0.976703	1.15747	0.932874	1.12824	0.813904
1915	SGN-C174027_STMIF07	SGN-C174027	SGN-U215359	STMIF07	TC96518	2e-06	54	1	0.525892	1.36671	0.544545	0.558313	1.15747	0.932874	1.12824	0.813904
1916	SGN-C174027_STMIK35	SGN-C174027	SGN-U215359	STMIK35	TC95026	1e-16	87.7	1	1.28382	0.879121	0.488479	0.667421	1.15747	0.932874	1.12824	0.813904
1917	SGN-C174027_STMIU03	SGN-C174027	SGN-U215359	STMIU03	TC108553	2e-06	54	1	0.846734	1.17989	0.674332	0.639765	1.15747	0.932874	1.12824	0.813904
1918	SGN-C174027_STMIZ94	SGN-C174027	SGN-U215359	STMIZ94	TC108263	0.002	44.1	1	1.31063	1.4371	1.00146	1.26374	1.15747	0.932874	1.12824	0.813904
1919	SGN-C174027_STMJF44	SGN-C174027	SGN-U215359	STMJF44	TC109462	9e-12	71.9	1	0.92146	4.38146	0.805616	0.737418	1.15747	0.932874	1.12824	0.813904
1920	SGN-C174028_STMHF66	SGN-C174028	SGN-U216096	STMHF66	TC93721	2e-73	276	2	1.08015	0.850575	1.12134	0.558659	0.966816	1.37377	0.68178	0.705763
1921	SGN-C174028_STMJL49	SGN-C174028	SGN-U216096	STMJL49	TC102829	0.019	40.1	2	0.8482	1.62889	0.446602	0.631295	0.966816	1.37377	0.68178	0.705763
1922	SGN-C174033_STMEY86	SGN-C174033	SGN-U218111	STMEY86	TC103675	0.01	42.1	2	0.995935	3.25943	1.11068	2.10354	0.807124	0.844017	1.02332	1.05214
1923	SGN-C174034_STMGY82	SGN-C174034	SGN-U223818	STMGY82	TC94394	0	1176	1	0.965944	1.23187	0.793249	1.26696	0.862529	0.995812	0.918421	1.3749
1924	SGN-C174035_STMII22	SGN-C174035	SGN-U215805	STMII22	TC108285	7e-145	513	1	1.01837	0.798962	1.06602	0.863706	1.25714	1.14062	1.42504	1.02161
1925	SGN-C174036_STMIH95	SGN-C174036	SGN-U220894	STMIH95	TC107840	0	930	1	1.14696	0.697674	1.49721	1.66871	1.42158	1.01624	0.955923	0.818622
1926	SGN-C174038_STMIL35	SGN-C174038	SGN-U214981	STMIL35	TC94242	0.004	42.1	2	1.26338	1.15352	0.985958	0.828409	0.957816	1.12351	0.708279	0.848837
1928	SGN-C174038_STMJE03	SGN-C174038	SGN-U214981	STMJE03	TC94241	0.004	42.1	2	1.24472	1.10709	0.790183	1.09248	0.957816	1.12351	0.708279	0.848837
1930	SGN-C174039_STMCB25	SGN-C174039	SGN-U218014	STMCB25	TC92842	0.024	40.1	1	0.737327	3.60327	0.229329	0.89154	1.05739	0.904282	0.891946	1.01134
1931	SGN-C174039_STMEP67	SGN-C174039	SGN-U218014	STMEP67	TC104178	0.096	38.2	1	0.849206	1.29189	1.08304	1.09349	1.05739	0.904282	0.891946	1.01134
1932	SGN-C174039_STMGG44	SGN-C174039	SGN-U218014	STMGG44	TC98096	5e-59	228	1	0.860076	0.918449	0.83046	0.546209	1.05739	0.904282	0.891946	1.01134
1933	SGN-C174039_STMGJ36	SGN-C174039	SGN-U218014	STMGJ36	TC102891	0.096	38.2	1	1.10396	0.744909	0.757336	0.721184	1.05739	0.904282	0.891946	1.01134
1934	SGN-C174039_STMGN32	SGN-C174039	SGN-U218014	STMGN32	TC92843	0.024	40.1	1	0.43824	1.16687	0.196861	0.949367	1.05739	0.904282	0.891946	1.01134
1935	SGN-C174039_STMIS48	SGN-C174039	SGN-U218014	STMIS48	TC103470	0	1820	1	1.07581	0.528681	1.28431	0.951883	1.05739	0.904282	0.891946	1.01134
1936	SGN-C174040_STMDU58	SGN-C174040	SGN-U213982	STMDU58	TC94431	0.038	40.1	1	1.332	0.363769	1.61769	0.946415	1.29524	1.48343	1.20526	1.0675
1937	SGN-C174041_STMDP56	SGN-C174041	SGN-U213009	STMDP56	TC104435	6e-15	81.8	1	0.910408	0.755157	1.24774	1.76918	0.835957	0.997525	0.865942	1.16356
1938	SGN-C174041_STMEW48	SGN-C174041	SGN-U213009	STMEW48	TC93983	1e-77	289	1	1.19209	0.508731	1.40639	0.713126	0.835957	0.997525	0.865942	1.16356
1939	SGN-C174041_STMIZ55	SGN-C174041	SGN-U213009	STMIZ55	TC103825	1e-77	289	1	0.79161	1.03828	0.630275	0.410313	0.835957	0.997525	0.865942	1.16356
1940	SGN-C174041_STMJL18	SGN-C174041	SGN-U213009	STMJL18	TC108750	9e-05	48.1	1	1.67975	0.947761	1.46289	1.10671	0.835957	0.997525	0.865942	1.16356
1941	SGN-C174047_STMDV68	SGN-C174047	SGN-U214153	STMDV68	TC102625	0	3313	1	0.650626	1.08301	0.632676	0.980667	0.611065	0.758681	0.884706	1.0106
1942	SGN-C174047_STMDZ06	SGN-C174047	SGN-U214153	STMDZ06	TC93688	0.003	44.1	1	0.801908	0.713836	1.19966	0.895688	0.611065	0.758681	0.884706	1.0106
1943	SGN-C174048_STMDV68	SGN-C174048	SGN-U214153	STMDV68	TC102625	0	3313	1	0.650626	1.08301	0.632676	0.980667	0.632983	0.666667	0.749623	1.00726
1944	SGN-C174048_STMDZ06	SGN-C174048	SGN-U214153	STMDZ06	TC93688	0.003	44.1	1	0.801908	0.713836	1.19966	0.895688	0.632983	0.666667	0.749623	1.00726
1945	SGN-C174051_STMCF23	SGN-C174051	SGN-U216859	STMCF23	TC102903	0	759	1	1.09628	0.318715	1.72869	0.853093	0.977623	1.12739	0.863227	0.715398
1946	SGN-C174053_STMER12	SGN-C174053	SGN-U220199	STMER12	TC105063	0.022	40.1	2	1.271	1.0565	2.06071	0.653037	0.606246	0.936637	1.15348	0.466381
1947	SGN-C174055_STMCH09	SGN-C174055	SGN-U213871	STMCH09	TC105616	0	902	1	0.911868	0.451334	1.08991	2.05417	0.813391	0.921366	0.820671	0.756098
1948	SGN-C174058_STMEW71	SGN-C174058	SGN-U216132	STMEW71	TC107410	0.008	42.1	1	0.832292	1.8377	1.56636	0.883317	1.32326	1.28894	1.30711	1.5015
1949	SGN-C174059_STMEW26	SGN-C174059	SGN-U213136	STMEW26	TC95420	9e-106	383	1	0.957552	1.30411	0.999297	1.03972	1.08738	1.01287	0.982524	0.966981
1950	SGN-C174059_STMID91	SGN-C174059	SGN-U213136	STMID91	TC103779	2e-125	448	1	0.890871	1.8975	1.0339	1.23711	1.08738	1.01287	0.982524	0.966981
1951	SGN-C174060_STMCD24	SGN-C174060	SGN-U218096	STMCD24	TC92929	0.014	40.1	2	0.766343	0.46277	3.13731	4.03186	0.87234	0.781818	0.715226	0.741522
1952	SGN-C174060_STMDM50	SGN-C174060	SGN-U218096	STMDM50	TC105034	0	1057	2	0.719927	0.763135	1.15739	1.40505	0.87234	0.781818	0.715226	0.741522
1953	SGN-C174060_STMGG03	SGN-C174060	SGN-U218096	STMGG03	TC97103	2e-88	325	2	0.896671	0.162961	0.54421	1.40147	0.87234	0.781818	0.715226	0.741522
1954	SGN-C174065_STMCA51	SGN-C174065	SGN-U213037	STMCA51	TC103458	0.063	38.2	1	1.18789	0.684988	0.613521	0.549776	3.51122	2.44694	3.64179	1.22791
1955	SGN-C174065_STMEC20	SGN-C174065	SGN-U213037	STMEC20	TC110314	0.063	38.2	1	1.21663	2.24197	0.988465	1.05286	3.51122	2.44694	3.64179	1.22791
1956	SGN-C174065_STMEL84	SGN-C174065	SGN-U213037	STMEL84	TC94677	0.016	40.1	1	0.657231	0.221532	1.6872	1.82733	3.51122	2.44694	3.64179	1.22791
1957	SGN-C174065_STMEY89	SGN-C174065	SGN-U213037	STMEY89	TC93340	0	825	1	6.34339	2.2259	3.43733	1.19912	3.51122	2.44694	3.64179	1.22791
1958	SGN-C174065_STMGZ88	SGN-C174065	SGN-U213037	STMGZ88	TC103371	1e-09	63.9	1	1.69107	1.39355	0.863501	1.04914	3.51122	2.44694	3.64179	1.22791
1959	SGN-C174065_STMIC67	SGN-C174065	SGN-U213037	STMIC67	TC95303	7e-08	58	1	0.748532	1.13447	0.242017	0.514161	3.51122	2.44694	3.64179	1.22791
1960	SGN-C174065_STMIL02	SGN-C174065	SGN-U213037	STMIL02	TC105770	8e-17	87.7	1	1.02411	0.51306	0.651038	0.493802	3.51122	2.44694	3.64179	1.22791
1961	SGN-C174065_STMIR36	SGN-C174065	SGN-U213037	STMIR36	TC95572	0.004	42.1	1	1.68549	0.839895	1.66417	1.24961	3.51122	2.44694	3.64179	1.22791
1962	SGN-C174065_STMJG79	SGN-C174065	SGN-U213037	STMJG79	TC101947	0.063	38.2	1	1.24191	1.01827	0.729839	0.740216	3.51122	2.44694	3.64179	1.22791
1963	SGN-C174066_STMGJ37	SGN-C174066	SGN-U212556	STMGJ37	TC101990	0.05	38.2	1	0.613402	2.3625	0.624756	0.789404	0.856464	0.901037	1.15597	0.850449
1964	SGN-C174070_STMIZ85	SGN-C174070	SGN-U217723	STMIZ85	TC105191	0	1039	1	0.431498	2.03958	0.378588	0.528409	0.820019	0.989183	0.81943	0.885496
1965	SGN-C174075_STMCG78	SGN-C174075	SGN-U218108	STMCG78	TC108035	8e-33	141	2	1.23727	0.81405	0.609342	0.652913	1.09475	1.31703	1.42326	1.30111
1966	SGN-C174077_STMED73	SGN-C174077	SGN-U213790	STMED73	TC94375	5e-06	52	1	1.40423	1.11301	0.729888	0.837283	1.39688	0.756729	0.517946	0.910891
1967	SGN-C174077_STMEO91	SGN-C174077	SGN-U213790	STMEO91	TC93267	0	1128	1	0.773535	1.49721	0.176618	0.784652	1.39688	0.756729	0.517946	0.910891
1968	SGN-C174077_STMEY20	SGN-C174077	SGN-U213790	STMEY20	TC103567	6e-12	71.9	1	0.602665	1.69112	0.867879	0.409884	1.39688	0.756729	0.517946	0.910891
1969	SGN-C174077_STMIN77	SGN-C174077	SGN-U213790	STMIN77	TC102296	3e-07	56	1	1.44695	1.0773	1.39055	0.470896	1.39688	0.756729	0.517946	0.910891
1970	SGN-C174077_STMIU49	SGN-C174077	SGN-U213790	STMIU49	TC102293	8e-05	48.1	1	1.14957	1.08889	0.714695	0.705515	1.39688	0.756729	0.517946	0.910891
1971	SGN-C174077_STMIX82	SGN-C174077	SGN-U213790	STMIX82	TC107056	5e-06	52	1	1.24762	1.75725	0.731925	0.640972	1.39688	0.756729	0.517946	0.910891
1972	SGN-C174077_STMJD93	SGN-C174077	SGN-U213790	STMJD93	TC93268	6e-92	337	1	0.962227	2.25	0.149075	1.00898	1.39688	0.756729	0.517946	0.910891
1973	SGN-C174081_STMDW06	SGN-C174081	SGN-U214827	STMDW06	TC103542	0	3154	1	0.993276	0.535925	1.05053	0.989378	0.699676	0.917213	1.22205	1.0566
1974	SGN-C174085_STMGU06	SGN-C174085	SGN-U215092	STMGU06	TC93762	6e-76	283	2	1.24055	0.61311	1.53259	0.740478	1.77844	0.909873	1.21613	1.01325
1975	SGN-C174085_STMGU44	SGN-C174085	SGN-U215092	STMGU44	TC108564	1e-06	54	2	0.961942	1.68819	0.806011	0.841315	1.77844	0.909873	1.21613	1.01325
1976	SGN-C174085_STMHY84	SGN-C174085	SGN-U215092	STMHY84	TC106128	4e-40	165	2	1.41066	0.838318	0.88046	0.555754	1.77844	0.909873	1.21613	1.01325
1977	SGN-C174085_STMII93	SGN-C174085	SGN-U215092	STMII93	TC92886	2e-26	119	2	1.03579	1.35456	1.12418	1.25641	1.77844	0.909873	1.21613	1.01325
1978	SGN-C174085_STMIT37	SGN-C174085	SGN-U215092	STMIT37	TC96119	1e-64	246	2	0.790725	1.86438	0.734494	0.778497	1.77844	0.909873	1.21613	1.01325
1979	SGN-C174085_STMIT63	SGN-C174085	SGN-U215092	STMIT63	TC108948	4e-06	52	2	0.76326	1.46154	0.711275	0.569807	1.77844	0.909873	1.21613	1.01325
1980	SGN-C174086_STMDU58	SGN-C174086	SGN-U213982	STMDU58	TC94431	0.038	40.1	1	1.332	0.363769	1.61769	0.946415	1.38664	0.942794	0.878024	0.808207
1981	SGN-C174087_STMHX69	SGN-C174087	SGN-U219988	STMHX69	TC105992	0.089	38.2	2	1.15602	1.41117	1.13014	1.18978	0.943441	0.895134	1.08991	0.96832
1982	SGN-C174088_STMCL42	SGN-C174088	SGN-U216518	STMCL42	TC104764	0	1752	1	1.17546	0.443243	1.17748	0.716381	0.727353	1.04403	0.63511	0.808067
1983	SGN-C174088_STMID96	SGN-C174088	SGN-U216518	STMID96	TC95247	0.023	40.1	1	0.882056	0.628882	1.32504	0.464516	0.727353	1.04403	0.63511	0.808067
1984	SGN-C174089_STMCI55	SGN-C174089	SGN-U212871	STMCI55	TC106614	9e-34	145	1	1.32179	1.63504	0.826158	0.800223	1.30439	1.44184	1.6	1.45276
1985	SGN-C174089_STMCP56	SGN-C174089	SGN-U212871	STMCP56	TC93099	3e-92	339	1	1.36416	0.940831	2.04193	1.52725	1.30439	1.44184	1.6	1.45276
1986	SGN-C174089_STMDO41	SGN-C174089	SGN-U212871	STMDO41	TC93194	0	928	1	1.84722	1.49563	3.11111	1.89744	1.30439	1.44184	1.6	1.45276
1987	SGN-C174089_STMDU79	SGN-C174089	SGN-U212871	STMDU79	TC93193	0	2371	1	2.01017	1.359	1.39157	1.42952	1.30439	1.44184	1.6	1.45276
1988	SGN-C174089_STMES78	SGN-C174089	SGN-U212871	STMES78	TC103137	0.003	44.1	1	1.54911	0.867846	0.694047	0.58159	1.30439	1.44184	1.6	1.45276
1989	SGN-C174089_STMGQ75	SGN-C174089	SGN-U212871	STMGQ75	TC104713	0	1063	1	1.32857	1.98782	1.58302	1.44084	1.30439	1.44184	1.6	1.45276
1990	SGN-C174090_STMIX41	SGN-C174090	SGN-U217379	STMIX41	TC97659	8e-89	327	2	1.0531	0.701418	0.684685	0.915646	0.710887	1.28609	0.946249	1.16012
1992	SGN-C174093_STMEB78	SGN-C174093	SGN-U214527	STMEB78	TC92993	7e-09	61.9	1	1.50515	0.793582	0.736287	0.492268	1.18048	0.383075	0.702241	0.96036
1993	SGN-C174093_STMEY03	SGN-C174093	SGN-U214527	STMEY03	TC108138	0.002	44.1	1	1.32824	1.47181	0.264082	0.963287	1.18048	0.383075	0.702241	0.96036
1994	SGN-C174093_STMIR37	SGN-C174093	SGN-U214527	STMIR37	TC109021	0.002	44.1	1	0.638222	2.4466	0.942857	1.04342	1.18048	0.383075	0.702241	0.96036
1995	SGN-C174093_STMIU12	SGN-C174093	SGN-U214527	STMIU12	TC94587	0.002	44.1	1	1.12808	1.13959	0.441084	0.563253	1.18048	0.383075	0.702241	0.96036
1996	SGN-C174094_STMGA48	SGN-C174094	SGN-U215088	STMGA48	TC105368	0	2192	1	1.41274	0.292606	3.04242	0.508381	1.22857	0.966981	0.876154	1.34372
1997	SGN-C174095_STMDO79	SGN-C174095	SGN-U216236	STMDO79	TC93158	0	2460	1	0.8	0.661599	0.261272	0.894558	0.635246	0.693224	0.401917	0.744514
1998	SGN-C174098_STMEZ93	SGN-C174098	SGN-U215709	STMEZ93	TC94069	4e-179	626	1	0.648649	0.974383	1.0439	0.942995	0.674021	0.78885	0.819458	1.12933
1999	SGN-C174098_STMGM70	SGN-C174098	SGN-U215709	STMGM70	TC96186	0	1402	1	1.08189	0.941101	0.634328	1.1339	0.674021	0.78885	0.819458	1.12933
2000	SGN-C174098_STMIR14	SGN-C174098	SGN-U215709	STMIR14	TC110787	0.018	40.1	1	0.99835	2.49738	0.651515	1.26043	0.674021	0.78885	0.819458	1.12933
2001	SGN-C174103_STMGO55	SGN-C174103	SGN-U226247	STMGO55	TC104759	0.0007	44.1	1	0.815445	1.87747	0.704889	0.584577	0.466623	0.954614	1.31298	0.484332
2002	SGN-C174107_STMHU78	SGN-C174107	SGN-U219803	STMHU78	TC104694	0	2194	2	1.40207	1.65248	1.58657	0.614108	1.43937	1.19517	1.21959	0.861716
2003	SGN-C174108_STMHK93	SGN-C174108	SGN-U217827	STMHK93	TC99116	3e-112	404	1	0.992136	1.42113	1.12635	1.21207	0.983256	0.927273	1.44836	0.938217
2004	SGN-C174111_STMEZ75	SGN-C174111	SGN-U214638	STMEZ75	TC94860	0	2242	1	0.748963	0.726358	1.1646	0.8	0.940905	0.868186	1.14884	0.510663
2005	SGN-C174111_STMIY44	SGN-C174111	SGN-U214638	STMIY44	TC97822	2e-124	446	1	1.09518	2.60945	0.911765	1.2368	0.940905	0.868186	1.14884	0.510663
2006	SGN-C174117_STMHA92	SGN-C174117	SGN-U216802	STMHA92	TC105353	0.081	38.2	1	0.806485	1.51803	0.7602	0.990942	1.53075	0.831884	0.834498	1.1692
2007	SGN-C174123_STMEW90	SGN-C174123	SGN-U215423	STMEW90	TC94413	0	817	1	2.67197	0.778195	4.55839	0.915916	1.34077	1.1118	0.982692	1.06455
2008	SGN-C174123_STMEZ87	SGN-C174123	SGN-U215423	STMEZ87	TC97472	6e-36	151	1	2.14184	1.41684	2.90368	0.671623	1.34077	1.1118	0.982692	1.06455
2009	SGN-C174126_STMEU63	SGN-C174126	SGN-U217783	STMEU63	TC101281	2e-15	83.8	1	1.21178	1.53698	0.853688	1.2849	1.90437	1.39262	1.13648	0.793376
2010	SGN-C174128_STMJI29	SGN-C174128	SGN-U215389	STMJI29	TC103541	0	2064	1	1.60725	1.02614	0.967555	0.726698	1.12963	1	0.933552	1.01057
2011	SGN-C174134_STMCE94	SGN-C174134	SGN-U212647	STMCE94	TC92623	0	2664	1	0.716667	0.49494	1.24943	1.17425	1.00684	0.883222	0.874001	0.911248
2012	SGN-C174134_STMDQ08	SGN-C174134	SGN-U212647	STMDQ08	TC92625	0	1645	1	1.22596	0.554671	0.706621	1.44494	1.00684	0.883222	0.874001	0.911248
2013	SGN-C174134_STMGI57	SGN-C174134	SGN-U212647	STMGI57	TC92627	0	712	1	0.99403	0.825969	0.593881	0.644144	1.00684	0.883222	0.874001	0.911248
2014	SGN-C174134_STMGL61	SGN-C174134	SGN-U212647	STMGL61	TC92628	7e-93	341	1	0.763377	1.36916	0.761848	0.981818	1.00684	0.883222	0.874001	0.911248
2015	SGN-C174136_STMCS62	SGN-C174136	SGN-U217332	STMCS62	TC103947	0.043	38.2	1	0.918281	1.74111	0.931851	1.12368	1.26644	1.24944	1.27642	0.781291
2016	SGN-C174136_STMEQ12	SGN-C174136	SGN-U217332	STMEQ12	TC96391	0.043	38.2	1	1.26139	1.08988	2.0211	0.447247	1.26644	1.24944	1.27642	0.781291
2017	SGN-C174136_STMEZ37	SGN-C174136	SGN-U217332	STMEZ37	TC98299	0.043	38.2	1	0.522957	0.670304	0.39727	0.832519	1.26644	1.24944	1.27642	0.781291
2018	SGN-C174136_STMGJ54	SGN-C174136	SGN-U217332	STMGJ54	TC99123	0.011	40.1	1	0.901776	1.15802	1.16379	0.701698	1.26644	1.24944	1.27642	0.781291
2019	SGN-C174136_STMGZ88	SGN-C174136	SGN-U217332	STMGZ88	TC103371	0.043	38.2	1	1.69107	1.39355	0.863501	1.04914	1.26644	1.24944	1.27642	0.781291
2020	SGN-C174137_STMCG09	SGN-C174137	SGN-U226628	STMCG09	TC104828	0	1213	2	0.967945	0.445418	2.07233	0.90787	1.10009	0.882727	1.13454	1.38789
2021	SGN-C174138_STMCP60	SGN-C174138	SGN-U214730	STMCP60	TC102977	0	720	1	2.29461	0.636952	1.25967	1.03315	1.77591	0.982353	0.655852	1.46944
2022	SGN-C174138_STMER46	SGN-C174138	SGN-U214730	STMER46	TC102976	0	2801	1	3.52203	0.535806	2.46194	2.25853	1.77591	0.982353	0.655852	1.46944
2023	SGN-C174139_STMEW71	SGN-C174139	SGN-U215735	STMEW71	TC107410	2e-21	103	1	0.832292	1.8377	1.56636	0.883317	1.31882	1.25725	0.990123	1.03425
2024	SGN-C174139_STMEZ48	SGN-C174139	SGN-U215735	STMEZ48	TC104021	9e-122	436	1	0.709158	0.626431	1.71807	0.79129	1.31882	1.25725	0.990123	1.03425
2025	SGN-C174139_STMIU52	SGN-C174139	SGN-U215735	STMIU52	TC109068	2e-14	79.8	1	0.831435	1.88788	0.941818	0.683265	1.31882	1.25725	0.990123	1.03425
2026	SGN-C174140_STMJN27	SGN-C174140	SGN-U215505	STMJN27	TC107641	2e-26	119	1	1.20767	1.11805	0.47946	0.589557	1.02267	0.998426	0.842834	0.786055
2027	SGN-C174142_STMCQ67	SGN-C174142	SGN-U215885	STMCQ67	TC97684	0.099	38.2	1	0.746404	1.31087	1.02707	0.861132	0.736793	0.920108	0.943182	0.91963
2028	SGN-C174142_STMIX07	SGN-C174142	SGN-U215885	STMIX07	TC108145	0	1762	1	1.20649	1.25333	2.42547	0.447761	0.736793	0.920108	0.943182	0.91963
2029	SGN-C174143_STMCH69	SGN-C174143	SGN-U225535	STMCH69	TC95944	0.039	40.1	1	0.768048	1.27482	2.1762	4.69749	0.581186	0.538527	0.502317	0.934924
2030	SGN-C174143_STMED18	SGN-C174143	SGN-U225535	STMED18	TC93633	0	2599	1	0.752665	0.573119	0.584239	0.62	0.581186	0.538527	0.502317	0.934924
2031	SGN-C174143_STMGP68	SGN-C174143	SGN-U225535	STMGP68	TC95571	0.039	40.1	1	1.31299	1.52256	0.682669	1.10044	0.581186	0.538527	0.502317	0.934924
2032	SGN-C174143_STMHG71	SGN-C174143	SGN-U225535	STMHG71	TC101341	0.01	42.1	1	1.25501	0.708405	1.94407	0.920474	0.581186	0.538527	0.502317	0.934924
2033	SGN-C174143_STMHT60	SGN-C174143	SGN-U225535	STMHT60	TC101846	0.002	44.1	1	0.77963	1.04073	1.2877	0.706004	0.581186	0.538527	0.502317	0.934924
2034	SGN-C174144_STMHG92	SGN-C174144	SGN-U216315	STMHG92	TC97268	0	999	2	1.19569	1.91537	0.939227	1.25106	0.80868	0.834513	0.88717	0.925926
2035	SGN-C174148_STMJB07	SGN-C174148	SGN-U216111	STMJB07	TC108987	3e-167	587	1	1.15419	1.69618	0.471917	0.54966	1.25362	1.16016	0.956044	1.17846
2036	SGN-C174151_STMCF75	SGN-C174151	SGN-U227186	STMCF75	TC93815	5e-30	131	1	0.923879	0.502854	0.74873	1.09417	0.268234	0.786136	0.512382	0.518033
2037	SGN-C174152_STMCR39	SGN-C174152	SGN-U226632	STMCR39	TC103631	1e-114	412	1	1.11149	1.40022	0.694428	1.13507	0.665072	1.00192	0.899287	1.01856
2038	SGN-C174152_STMEP88	SGN-C174152	SGN-U226632	STMEP88	TC104082	0.059	38.2	1	0.562691	4.735	1.26223	0.511329	0.665072	1.00192	0.899287	1.01856
2039	SGN-C174155_STMEN26	SGN-C174155	SGN-U215045	STMEN26	TC94458	0	1661	2	1.26059	0.890969	0.564385	0.729255	0.937605	0.841782	0.923478	0.895592
2040	SGN-C174155_STMGS30	SGN-C174155	SGN-U223702	STMGS30	TC100889	3e-07	56	2	1.34182	0.862239	0.990944	0.636927	0.937605	0.841782	0.923478	0.895592
2041	SGN-C174155_STMHS62	SGN-C174155	SGN-U223702	STMHS62	TC100185	1e-52	206	2	0.829876	2.50769	0.879221	1.76453	0.937605	0.841782	0.923478	0.895592
2042	SGN-C174156_STMDC90	SGN-C174156	SGN-U217527	STMDC90	TC97862	7e-148	523	1	1.21203	0.674806	1.39662	0.859375	1.05041	0.918919	1.00865	1.18536
2043	SGN-C174156_STMEC41	SGN-C174156	SGN-U217527	STMEC41	TC100147	0	999	1	1.1201	0.88366	1.11721	0.940092	1.05041	0.918919	1.00865	1.18536
2044	SGN-C174162_STMCH95	SGN-C174162	SGN-U213540	STMCH95	TC93025	0	2198	1	0.72555	0.267877	1.9487	0.824881	1.17071	1.13793	1.75837	0.897143
2045	SGN-C174167_STMEU35	SGN-C174167	SGN-U214966	STMEU35	TC105153	4e-142	504	1	0.989399	1.25625	1.5986	0.679887	0.704686	0.787007	1.24239	0.881951
2046	SGN-C174171_STMCL14	SGN-C174171	SGN-U223928	STMCL14	TC92688	0.079	38.2	1	0.891304	1.11051	0.698866	1.06005	0.911453	0.939479	0.996172	0.98534
2047	SGN-C174171_STMIK28	SGN-C174171	SGN-U223928	STMIK28	TC97359	2e-05	50.1	1	1.5335	1.10539	1.01622	0.925153	0.911453	0.939479	0.996172	0.98534
2048	SGN-C174172_STMGL05	SGN-C174172	SGN-U219775	STMGL05	TC95911	1e-06	54	1	0.994758	0.792785	1.11111	1.39187	1.41361	0.971134	0.720197	1.04788
2049	SGN-C174173_STMEW59	SGN-C174173	SGN-U220887	STMEW59	TC101523	0.067	38.2	1	1.30712	1.00262	1.3212	1.19593	2.63985	0.861711	2.01774	3.96063
2050	SGN-C174173_STMHY51	SGN-C174173	SGN-U220887	STMHY51	TC98371	0	924	1	3.11461	1.17994	2.70759	3.26436	2.63985	0.861711	2.01774	3.96063
2051	SGN-C174176_STMII36	SGN-C174176	SGN-U217469	STMII36	TC104599	2e-06	54	2	1.8287	1.5956	1.12897	0.555395	0.917768	1.01017	1.52608	1.10569
2052	SGN-C174176_STMIL38	SGN-C174176	SGN-U217469	STMIL38	TC98985	4e-47	188	2	1.48023	4.50901	1.30699	0.600973	0.917768	1.01017	1.52608	1.10569
2053	SGN-C174178_STMID39	SGN-C174178	SGN-U216616	STMID39	TC109276	0.0002	48.1	1	0.692542	1.36484	0.667925	0.912256	0.893333	1.02703	1.448	1.13718
2054	SGN-C174178_STMIW91	SGN-C174178	SGN-U216616	STMIW91	TC107957	0.0002	48.1	1	0.654987	2.28312	0.461216	0.456401	0.893333	1.02703	1.448	1.13718
2055	SGN-C174178_STMJH26	SGN-C174178	SGN-U216616	STMJH26	TC106481	4e-05	50.1	1	0.845595	1.17273	0.816417	0.863527	0.893333	1.02703	1.448	1.13718
2056	SGN-C174179_STMCP17	SGN-C174179	SGN-U213345	STMCP17	TC102384	3e-05	50.1	1	1.1823	0.360228	3.37882	1.68009	1.17913	1.18857	0.555509	0.72133
2057	SGN-C174179_STMEF42	SGN-C174179	SGN-U213345	STMEF42	TC96203	0.002	44.1	1	1.31392	1.28952	2.26005	1.73333	1.17913	1.18857	0.555509	0.72133
2058	SGN-C174179_STMEG89	SGN-C174179	SGN-U213345	STMEG89	TC92491	0.0001	48.1	1	1.18436	0.655729	1.82656	1.33838	1.17913	1.18857	0.555509	0.72133
2059	SGN-C174179_STMER77	SGN-C174179	SGN-U213345	STMER77	TC93151	2e-06	54	1	1.12858	1.08943	0.983756	0.595238	1.17913	1.18857	0.555509	0.72133
2060	SGN-C174179_STMGJ89	SGN-C174179	SGN-U213345	STMGJ89	TC102364	0.0004	46.1	1	1.27192	0.529923	1.32982	0.832258	1.17913	1.18857	0.555509	0.72133
2061	SGN-C174179_STMHA29	SGN-C174179	SGN-U213345	STMHA29	TC108769	3e-05	50.1	1	1.02782	0.657847	0.881289	0.884304	1.17913	1.18857	0.555509	0.72133
2062	SGN-C174179_STMHI79	SGN-C174179	SGN-U213345	STMHI79	TC93947	0.027	40.1	1	0.985626	1.07392	0.413263	0.921659	1.17913	1.18857	0.555509	0.72133
2063	SGN-C174179_STMHZ60	SGN-C174179	SGN-U213345	STMHZ60	TC102365	0.0004	46.1	1	0.929371	0.439137	0.681227	0.385485	1.17913	1.18857	0.555509	0.72133
2064	SGN-C174179_STMIA92	SGN-C174179	SGN-U213345	STMIA92	TC98322	0.027	40.1	1	0.385253	0.889688	0.24408	1.16883	1.17913	1.18857	0.555509	0.72133
2065	SGN-C174179_STMIB43	SGN-C174179	SGN-U213345	STMIB43	TC97661	0.0001	48.1	1	0.369697	2.33128	0.671417	1.09048	1.17913	1.18857	0.555509	0.72133
2066	SGN-C174181_STMGX17	SGN-C174181	SGN-U215345	STMGX17	TC99313	0.01	42.1	1	0.976274	0.552251	0.979479	0.684967	1.48136	0.842105	0.613243	0.669591
2067	SGN-C174187_STMCE89	SGN-C174187	SGN-U212765	STMCE89	TC102577	0.009	42.1	2	1.55901	0.225722	2.55961	1.19685	1.43095	1.28715	0.690346	0.931734
2068	SGN-C174187_STMCF62	SGN-C174187	SGN-U212765	STMCF62	TC99742	0.0006	46.1	2	0.986188	1.55184	1.25406	0.938113	1.43095	1.28715	0.690346	0.931734
2069	SGN-C174187_STMDQ29	SGN-C174187	SGN-U212765	STMDQ29	TC98715	0.002	44.1	2	0.789268	0.549664	1.07912	0.628239	1.43095	1.28715	0.690346	0.931734
2070	SGN-C174187_STMGO38	SGN-C174187	SGN-U212765	STMGO38	TC96957	9e-06	52	2	0.852	1.7854	0.59246	0.845697	1.43095	1.28715	0.690346	0.931734
2071	SGN-C174193_STMDB21	SGN-C174193	SGN-U216526	STMDB21	TC102393	0	1501	1	0.703172	0.803483	1.54164	1.85714	0.593399	0.825521	1.28602	1.12403
2072	SGN-C174193_STMDP46	SGN-C174193	SGN-U216526	STMDP46	TC102394	4e-10	65.9	1	1.00633	1.00234	1.06922	2.42113	0.593399	0.825521	1.28602	1.12403
2073	SGN-C174193_STMES55	SGN-C174193	SGN-U216526	STMES55	TC96247	0.006	42.1	1	0.626901	1.10231	0.706376	0.77956	0.593399	0.825521	1.28602	1.12403
2074	SGN-C174193_STMES66	SGN-C174193	SGN-U216526	STMES66	TC102395	3e-08	60	1	1.36434	0.574052	2.45349	1.07317	0.593399	0.825521	1.28602	1.12403
2075	SGN-C174193_STMEY86	SGN-C174193	SGN-U216526	STMEY86	TC103675	0.093	38.2	1	0.995935	3.25943	1.11068	2.10354	0.593399	0.825521	1.28602	1.12403
[truncated: 15,326 more rows]
