# Supplementary material for: Derivation of species-specific hybridization-like knowledge out of cross-species hybridization results
Source: BMC Genomics. 2006 May 8;7:110. doi: 10.1186/1471-2164-7-110 (PMC1482311; doi:10.1186/1471-2164-7-110)
Supplement: Additional File 3 — Differentially regulated gene list. (A) Lists of differentially regulated genes of each experiment (i.e., PP or PT) for each time point (5 or 10 d) and for each tendency of regulation (up or down).(B) Lists of differentially regulated genes that were found mutual between PP and PT., for each time point (5 or 10 d) and for each tendency of regulation (up or down). Differentially regulated genes were detected for a subset of the SEM data, which corresponded to bit score ≥ 129 (E value ≤ e-26). Each gene record includes tomato SGN unigene ID, potato TIGR Consensus (TC) ID, fold change of gene expression (including average and range over the biological replicates); an Excel file. [file 1471-2164-7-110-S3.xls]

## Sheet: pp_05_down
potato clone ID	pp_05 Fold
STMCE82	0.442 (0.297 to 0.658)
STMCE84	0.485 (0.262 to 0.896)
STMCE96	0.499 (0.244 to 1.02)
STMCF12	0.401 (0.18 to 0.892)
STMCF35	0.371 (0.235 to 0.586)
STMCF83	0.417 (0.2 to 0.867)
STMCG05	0.466 (0.242 to 0.9)
STMCG96	0.342 (0.155 to 0.755)
STMCH03	0.416 (0.219 to 0.793)
STMCH10	0.379 (0.148 to 0.969)
STMCH95	0.435 (0.257 to 0.736)
STMCI04	0.486 (0.301 to 0.784)
STMCI89	0.45 (0.264 to 0.765)
STMCL53	0.471 (0.358 to 0.619)
STMCM72	0.493 (0.315 to 0.771)
STMCO12	0.384 (0.232 to 0.636)
STMCO59	0.488 (0.274 to 0.867)
STMCO77	0.409 (0.251 to 0.666)
STMCQ94	0.374 (0.307 to 0.456)
STMCR96	0.371 (0.192 to 0.716)
STMCS30	0.427 (0.243 to 0.751)
STMCS35	0.482 (0.338 to 0.689)
STMCS65	0.458 (0.443 to 0.473)
STMCV09	0.491 (0.339 to 0.713)
STMCV36	0.487 (0.194 to 1.225)
STMCV66	0.434 (0.304 to 0.62)
STMCX08	0.409 (0.39 to 0.43)
STMCX23	0.476 (0.27 to 0.84)
STMCX95	0.443 (0.259 to 0.759)
STMCY12	0.392 (0.292 to 0.525)
STMCY84	0.367 (0.175 to 0.77)
STMDB47	0.495 (0.214 to 1.146)
STMDC11	0.474 (0.349 to 0.642)
STMDF03	0.487 (0.287 to 0.829)
STMDF17	0.374 (0.205 to 0.681)
STMDF26	0.406 (0.306 to 0.54)
STMDF82	0.458 (0.325 to 0.643)
STMDF84	0.392 (0.215 to 0.715)
STMDH72	0.427 (0.253 to 0.721)
STMDJ09	0.478 (0.27 to 0.846)
STMDJ71	0.422 (0.228 to 0.779)
STMDJ94	0.489 (0.367 to 0.652)
STMDM12	0.429 (0.266 to 0.693)
STMDM54	0.492 (0.307 to 0.788)
STMDM60	0.485 (0.288 to 0.816)
STMDM83	0.365 (0.186 to 0.718)
STMDO12	0.477 (0.371 to 0.612)
STMDO18	0.381 (0.203 to 0.715)
STMDO58	0.476 (0.34 to 0.667)
STMDR35	0.439 (0.256 to 0.752)
STMDR60	0.431 (0.207 to 0.898)
STMDS10	0.492 (0.303 to 0.798)
STMDT71	0.489 (0.319 to 0.75)
STMDT96	0.353 (0.156 to 0.801)
STMDU65	0.496 (0.226 to 1.09)
STMDU72	0.472 (0.225 to 0.993)
STMDV78	0.477 (0.248 to 0.917)
STMDZ74	0.495 (0.293 to 0.838)
STMDZ96	0.472 (0.233 to 0.954)
STMEA30	0.372 (0.252 to 0.548)
STMEH12	0.435 (0.289 to 0.654)
STMEI74	0.482 (0.267 to 0.869)
STMEL83	0.436 (0.237 to 0.802)
STMER48	0.438 (0.257 to 0.746)
STMEV07	0.449 (0.388 to 0.52)
STMEY09	0.469 (0.337 to 0.652)
STMEZ18	0.49 (0.312 to 0.769)
STMEZ96	0.478 (0.253 to 0.904)
STMFA10	0.494 (0.365 to 0.669)
STMFA18	0.459 (0.274 to 0.769)
STMFB30	0.496 (0.305 to 0.806)
STMFB60	0.497 (0.259 to 0.953)
STMFB95	0.441 (0.23 to 0.845)
STMGA89	0.409 (0.277 to 0.605)
STMGB49	0.4 (0.243 to 0.656)
STMGC01	0.459 (0.304 to 0.692)
STMGC17	0.472 (0.233 to 0.956)
STMGC48	0.392 (0.233 to 0.658)
STMGC78	0.445 (0.248 to 0.799)
STMGC83	0.392 (0.201 to 0.766)
STMGE11	0.464 (0.255 to 0.844)
STMGF24	0.439 (0.225 to 0.857)
STMGF95	0.491 (0.443 to 0.545)
STMGG01	0.411 (0.219 to 0.772)
STMGG03	0.378 (0.157 to 0.91)
STMGG36	0.468 (0.248 to 0.885)
STMGG76	0.438 (0.295 to 0.65)
STMGG95	0.382 (0.164 to 0.891)
STMGH41	0.354 (0.26 to 0.483)
STMGH72	0.39 (0.183 to 0.831)
STMGI18	0.436 (0.317 to 0.6)
STMHR72	0.485 (0.427 to 0.552)
STMHW72	0.447 (0.326 to 0.614)
STMIA06	0.411 (0.343 to 0.493)
STMIF42	0.411 (0.375 to 0.45)
STMIL23	0.459 (0.324 to 0.65)
STMJG89	0.432 (0.345 to 0.54)

## Sheet: pp_05_up
potato clone ID	pp_05 Fold
STMCD16	2.107 (1.563 to 2.841)
STMDB28	2.686 (1.633 to 4.418)
STMER56	4.251 (2.008 to 8.998)
STMES70	2.4 (1.781 to 3.234)
STMEW11	2.61 (1.912 to 3.564)
STMEY89	3.711 (2.139 to 6.437)
STMFB61	2.241 (2.094 to 2.399)
STMGL07	2.329 (1.802 to 3.01)
STMGL17	3.252 (2.719 to 3.888)
STMGL75	3.205 (2.987 to 3.439)
STMGN18	2.086 (1.8 to 2.418)
STMGN75	2.035 (1.465 to 2.828)
STMGP64	2.005 (1.714 to 2.347)
STMGU94	2.129 (1.986 to 2.283)
STMGW01	2.08 (1.701 to 2.542)
STMGX29	2.618 (2.537 to 2.702)
STMGY22	2.164 (2.096 to 2.234)
STMHE59	2.269 (2.188 to 2.354)
STMHJ22	4.132 (3.952 to 4.321)
STMHK23	2.011 (1.499 to 2.699)
STMHR02	2.669 (2.126 to 3.35)
STMHU06	2.228 (1.637 to 3.033)
STMHX19	2.083 (0.762 to 5.696)
STMIB25	2.55 (1.645 to 3.953)
STMID60	2.614 (2.22 to 3.077)
STMIG55	2.104 (1.833 to 2.415)
STMIH19	2.432 (1.51 to 3.916)
STMIH63	2.059 (1.877 to 2.259)
STMII80	2.111 (1.905 to 2.338)
STMIL38	2.551 (1.502 to 4.334)
STMIM91	2.321 (1.241 to 4.34)
STMIT91	2.129 (1.091 to 4.153)
STMIV62	2.163 (0.713 to 6.563)
STMIY57	2.129 (1.363 to 3.325)
STMJB40	2.494 (1.585 to 3.925)
STMJD18	3.329 (1.717 to 6.453)
STMJF94	3.294 (2.48 to 4.375)
STMJN45	2.032 (1.521 to 2.715)

## Sheet: pp_10_down
potato clone ID	pp_10 Fold
STMCB25	0.471 (0.235 to 0.946)
STMCG85	0.35 (0.202 to 0.608)
STMCN55	0.459 (0.364 to 0.578)
STMCN85	0.35 (0.159 to 0.769)
STMCR07	0.481 (0.371 to 0.624)
STMCR96	0.431 (0.147 to 1.265)
STMCS65	0.405 (0.11 to 1.49)
STMCZ26	0.491 (0.417 to 0.579)
STMDG25	0.447 (0.414 to 0.482)
STMEM07	0.481 (0.466 to 0.496)
STMEO91	0.388 (0.181 to 0.832)
STMES53	0.495 (0.263 to 0.932)
STMEV07	0.415 (0.339 to 0.509)
STMFB08	0.455 (0.434 to 0.478)
STMFB31	0.463 (0.389 to 0.551)
STMGC01	0.201 (0.0929 to 0.435)
STMGH31	0.414 (0.198 to 0.866)
STMGN32	0.45 (0.201 to 1.007)
STMGO75	0.327 (0.214 to 0.502)
STMGQ20	0.446 (0.202 to 0.985)
STMGR44	0.45 (0.255 to 0.794)
STMGW25	0.489 (0.441 to 0.541)
STMHG69	0.463 (0.326 to 0.658)
STMHK47	0.476 (0.4 to 0.566)
STMHR50	0.459 (0.44 to 0.479)
STMHR72	0.447 (0.444 to 0.451)
STMHV25	0.472 (0.399 to 0.557)
STMHV73	0.379 (0.305 to 0.472)
STMHZ35	0.46 (0.362 to 0.584)
STMHZ49	0.48 (0.435 to 0.53)
STMHZ79	0.481 (0.447 to 0.516)
STMIH03	0.496 (0.377 to 0.654)
STMIJ01	0.432 (0.316 to 0.591)
STMIJ26	0.487 (0.414 to 0.572)
STMIM75	0.412 (0.317 to 0.535)
STMIO26	0.494 (0.31 to 0.786)
STMIT17	0.483 (0.454 to 0.514)
STMIT60	0.455 (0.301 to 0.689)
STMIV67	0.46 (0.373 to 0.568)
STMIW03	0.372 (0.181 to 0.764)
STMIW91	0.478 (0.472 to 0.484)
STMIX31	0.481 (0.453 to 0.511)
STMIX80	0.193 (0.0692 to 0.541)
STMIY72	0.381 (0.251 to 0.578)
STMIY78	0.419 (0.24 to 0.729)
STMIY85	0.492 (0.449 to 0.539)
STMIZ85	0.466 (0.387 to 0.56)
STMJB50	0.467 (0.301 to 0.722)
STMJC11	0.434 (0.418 to 0.452)
STMJD93	0.404 (0.152 to 1.07)
STMJG56	0.13 (0.109 to 0.156)
STMJH03	0.418 (0.358 to 0.488)
STMJN02	0.457 (0.356 to 0.585)

## Sheet: pp_10_up
	potato clone ID	pp_10 fold
	STMCD24	3.704 (3.208 to 4.276)
	STMCF01	3.468 (1.895 to 6.346)
	STMCF35	2.089 (1.407 to 3.101)
	STMCF50	2.936 (2.684 to 3.21)
	STMCF51	3.467 (3.169 to 3.794)
	STMCF80	2.136 (1.987 to 2.297)
	STMCG77	2.777 (2.284 to 3.377)
	STMCH02	2.711 (1.914 to 3.84)
	STMCH07	2.927 (2.195 to 3.903)
	STMCH55	2.165 (1.3 to 3.605)
	STMCH75	2.511 (2.001 to 3.152)
	STMCH91	2.054 (1.413 to 2.986)
	STMCI04	3.104 (2.412 to 3.996)
	STMCK42	2.696 (2.187 to 3.325)
	STMCL56	2.385 (1.808 to 3.146)
	STMCM71	2.065 (1.529 to 2.787)
	STMCN28	2.208 (2.156 to 2.261)
	STMCN33	2.913 (2.134 to 3.977)
	STMCN42	2.223 (1.049 to 4.71)
	STMCN80	2.304 (2.132 to 2.49)
	STMCO48	2.207 (1.097 to 4.439)
	STMCO77	2.589 (1.075 to 6.238)
	STMCO85	2.478 (1.584 to 3.876)
	STMCP17	2.481 (1.782 to 3.455)
	STMCQ80	2.036 (1.432 to 2.895)
	STMCR11	2.461 (2.364 to 2.563)
	STMCR22	2.383 (2.032 to 2.793)
	STMCR35	2.142 (1.472 to 3.117)
	STMCR77	2.694 (2.328 to 3.118)
	STMCR94	2.414 (1.72 to 3.389)
	STMCU17	2.281 (1.667 to 3.121)
	STMCU28	2.377 (1.565 to 3.61)
	STMCV09	3.267 (1.62 to 6.589)
	STMCV33	2.43 (1.195 to 4.94)
	STMCV47	2.509 (1.741 to 3.614)
	STMCX35	3.179 (2.548 to 3.967)
	STMCX95	2.043 (1.613 to 2.587)
	STMCY27	2.596 (2.08 to 3.24)
	STMCY75	2.4 (2.199 to 2.62)
	STMDB17	2.684 (1.996 to 3.609)
	STMDB28	2.984 (1.717 to 5.188)
	STMDB56	2.333 (1.917 to 2.838)
	STMDB69	2.336 (1.826 to 2.99)
	STMDB74	2.663 (1.938 to 3.659)
	STMDC71	2.837 (2.422 to 3.323)
	STMDD75	2.158 (1.883 to 2.475)
	STMDE61	2.135 (1.344 to 3.391)
	STMDF78	2.387 (1.994 to 2.856)
	STMDF82	2.881 (1.719 to 4.828)
	STMDJ22	2.179 (1.854 to 2.561)
	STMDJ80	2.018 (1.596 to 2.552)
	STMDJ89	2.953 (2.821 to 3.091)
	STMDM76	3.002 (1.333 to 6.758)
	STMDO41	2.53 (2.012 to 3.181)
	STMDO46	3.321 (2.863 to 3.852)
	STMDO78	2.721 (1.838 to 4.028)
	STMDR17	3.45 (1.918 to 6.204)
	STMDS04	2.06 (1.554 to 2.732)
	STMDS10	2.529 (2.021 to 3.166)
	STMDT24	2.148 (2.078 to 2.219)
	STMDV59	2.981 (2.714 to 3.274)
	STMDZ51	2.603 (1.915 to 3.539)
	STMDZ64	3.5 (2.582 to 4.744)
	STMEF42	2.061 (1.838 to 2.311)
	STMEH69	2.178 (2.144 to 2.212)
	STMEJ16	2.222 (1.565 to 3.155)
	STMEJ63	2.063 (2 to 2.128)
	STMEL96	2.328 (1.17 to 4.63)
	STMER16	2.143 (2.105 to 2.182)
	STMER46	2.456 (2.395 to 2.518)
	STMES59	3.46 (1.8 to 6.651)
	STMES70	3.327 (3.214 to 3.445)
	STMET49	2.661 (1.656 to 4.276)
	STMET51	2.2 (1.877 to 2.579)
	STMEW90	2.128 (0.971 to 4.662)
	STMEY89	2.114 (1.272 to 3.515)
	STMEY96	2.165 (1.171 to 4.002)
	STMEZ42	2.442 (2.196 to 2.717)
	STMEZ80	3.201 (1.26 to 8.132)
	STMEZ89	2.845 (2.833 to 2.858)
	STMFA22	2.341 (2.097 to 2.612)
	STMGA08	2.023 (1.676 to 2.441)
	STMGA82	3.085 (1.682 to 5.659)
	STMGB34	2.234 (2.212 to 2.256)
	STMGC63	3.835 (3.021 to 4.868)
	STMGD72	3.029 (1.174 to 7.817)
	STMGF52	2.648 (2.477 to 2.831)
	STMGG17	2.098 (1.933 to 2.277)
	STMGH72	2.634 (1.811 to 3.829)
	STMGH73	2.898 (1.546 to 5.434)
	STMGI09	2.507 (1.497 to 4.201)
	STMGL17	2.049 (1.044 to 4.024)
	STMGL75	2.223 (0.794 to 6.218)
	STMGN18	2.196 (1.815 to 2.657)
	STMGQ82	2.7 (2.281 to 3.195)
	STMGX70	2.257 (1.569 to 3.246)
	STMGY22	2.124 (1.523 to 2.962)
	STMHJ22	3.175 (1 to 10.08)
	STMHK23	2.324 (1.416 to 3.816)
	STMHP66	2.097 (1.948 to 2.257)
	STMHY51	3.096 (2.769 to 3.462)
	STMIA21	2.514 (1.664 to 3.797)
	STMIB24	2.059 (1.625 to 2.609)
	STMIH63	2.056 (2.028 to 2.085)
	STMIR17	4.343 (4.287 to 4.4)
	STMIW10	2.147 (1.832 to 2.517)
	STMIX33	2.646 (1.501 to 4.665)
	STMJN45	2.58 (1.909 to 3.488)

## Sheet: pt_05_down
tomato clone ID	pt_05 fold
SGN-C175121	0.485 (0.395 to 0.594)
SGN-C175616	0.482 (0.458 to 0.507)
SGN-C177368	0.47 (0.361 to 0.613)
SGN-C174151	0.462 (0.268 to 0.794)
SGN-C177781	0.422 (0.42 to 0.424)
SGN-C181475	0.419 (0.294 to 0.597)

## Sheet: pt_05_up
tomato clone ID	pt_05 fold
SGN-C185644	2.026 (1.453 to 2.825)
SGN-C185494	2.177 (1.039 to 4.564)
SGN-C184316	2.072 (1.947 to 2.204)
SGN-C184229	2.098 (1.218 to 3.612)
SGN-C183987	2.595 (1.961 to 3.434)
SGN-C183651	2.184 (1.665 to 2.866)
SGN-C183074	2.329 (2.281 to 2.378)
SGN-C182580	2.031 (1.548 to 2.666)
SGN-C182077	2.286 (2.12 to 2.465)
SGN-C181948	2.654 (2.496 to 2.823)
SGN-C180753	3.222 (1.239 to 8.379)
SGN-C180708	2.364 (1.686 to 3.316)
SGN-C179400	2.049 (1.983 to 2.117)
SGN-C178940	2.818 (2.453 to 3.238)
SGN-C176247	2.284 (2.257 to 2.311)
SGN-C174830	2.319 (1.851 to 2.906)
SGN-C174823	2.068 (1.952 to 2.19)
SGN-C174065	2.947 (2.472 to 3.513)
SGN-C173868	2.25 (1.899 to 2.665)
SGN-C172868	2.344 (1.562 to 3.516)

## Sheet: pt_10_down
clone ID	pt_10 fold
SGN-C173283	0.484 (0.423 to 0.553)
SGN-C174821	0.402 (0.142 to 1.14)
SGN-C174932	0.461 (0.171 to 1.247)
SGN-C174948	0.414 (0.344 to 0.497)
SGN-C175244	0.496 (0.235 to 1.046)
SGN-C175503	0.491 (0.473 to 0.509)
SGN-C177453	0.497 (0.467 to 0.529)
SGN-C177933	0.462 (0.364 to 0.588)
SGN-C179378	0.456 (0.255 to 0.817)
SGN-C180445	0.438 (0.157 to 1.22)
SGN-C181262	0.24 (0.0584 to 0.988)
SGN-C181516	0.171 (0.0328 to 0.892)
SGN-C181523	0.412 (0.246 to 0.689)
SGN-C181876	0.388 (0.372 to 0.404)
SGN-C184235	0.487 (0.252 to 0.939)
SGN-C184333	0.481 (0.289 to 0.798)
SGN-C184343	0.42 (0.209 to 0.841)
SGN-C184667	0.39 (0.209 to 0.73)
SGN-C184669	0.369 (0.185 to 0.735)
SGN-C184727	0.494 (0.336 to 0.726)
SGN-C184972	0.438 (0.312 to 0.614)
SGN-C185014	0.493 (0.412 to 0.59)
SGN-C185522	0.416 (0.225 to 0.77)
SGN-C185598	0.368 (0.17 to 0.795)

## Sheet: pt_10_up
clone ID	pt_10 fold
SGN-C172783	2.491 (2.118 to 2.929)
SGN-C173248	2.347 (1.809 to 3.046)
SGN-C174065	2.143 (1.239 to 3.707)
SGN-C174173	2.865 (2.054 to 3.997)
SGN-C176247	2.205 (1.551 to 3.135)
SGN-C176698	2.332 (2.151 to 2.528)
SGN-C177506	2.295 (1.819 to 2.895)
SGN-C177783	2.41 (1.285 to 4.519)
SGN-C178710	2.05 (1.793 to 2.344)
SGN-C178940	2.123 (1.836 to 2.454)
SGN-C179821	2.154 (1.735 to 2.676)
SGN-C179850	4.161 (2.755 to 6.285)
SGN-C181938	3.527 (1.922 to 6.474)
SGN-C182682	2.211 (1.856 to 2.633)
SGN-C183074	2.81 (1.879 to 4.202)
SGN-C183987	2.284 (1.701 to 3.068)
SGN-C184229	2.586 (1.869 to 3.579)
SGN-C184571	2.076 (1.75 to 2.463)
SGN-C184603	4.525 (3.861 to 5.304)
SGN-C184987	2.35 (1.865 to 2.962)
