# Supplementary material for: Derivation of species-specific hybridization-like knowledge out of cross-species hybridization results
Source: BMC Genomics. 2006 May 8;7:110. doi: 10.1186/1471-2164-7-110 (PMC1482311; doi:10.1186/1471-2164-7-110)
Supplement: Additional File 4 — Differentially regulated gene list. Lists of differentially regulated genes that were found mutual between PP and PT., for each time point (5 or 10 d) and for each tendency of regulation (up or down). Differentially regulated genes were detected for a subset of the SEM data, which corresponded to bit score ≥ 129 (E value ≤ e-26). Each gene record includes tomato SGN unigene ID, potato TIGR Consensus (TC) ID, fold change of gene expression (including average and range over the biological replicates); an Excel file. [file 1471-2164-7-110-S4.xls]

## Sheet: 5d
None

## Sheet: 5u
Systematic Name	pp_05 fold	pt_05 fold
SGN-C181948_STMEY89	3.711 (2.139 to 6.437)	2.654 (2.496 to 2.823)
SGN-C174065_STMEY89	3.711 (2.139 to 6.437)	2.947 (2.472 to 3.513)
SGN-C178940_STMGL17	3.252 (2.719 to 3.888)	2.818 (2.453 to 3.238)
SGN-C183987_STMDB28	2.686 (1.633 to 4.418)	2.595 (1.961 to 3.434)
SGN-C173868_STMDB28	2.686 (1.633 to 4.418)	2.25 (1.899 to 2.665)
SGN-C176247_STMDB28	2.686 (1.633 to 4.418)	2.284 (2.257 to 2.311)
SGN-C174830_STMDB28	2.686 (1.633 to 4.418)	2.319 (1.851 to 2.906)
SGN-C183074_STMDB28	2.686 (1.633 to 4.418)	2.329 (2.281 to 2.378)
SGN-C184229_STMHR02	2.669 (2.126 to 3.35)	2.098 (1.218 to 3.612)
SGN-C180708_STMGX29	2.618 (2.537 to 2.702)	2.364 (1.686 to 3.316)
SGN-C179400_STMEW11	2.61 (1.912 to 3.564)	2.049 (1.983 to 2.117)
SGN-C180708_STMIB25	2.55 (1.645 to 3.953)	2.364 (1.686 to 3.316)
SGN-C180708_STMIH19	2.432 (1.51 to 3.916)	2.364 (1.686 to 3.316)
SGN-C180708_STMHE59	2.269 (2.188 to 2.354)	2.364 (1.686 to 3.316)
SGN-C172868_STMFB61	2.241 (2.094 to 2.399)	2.344 (1.562 to 3.516)

## Sheet: 10d
Systematic Name	pp_10 fold	pt_10 fold
SGN-C181876_STMIV67	0.46 (0.373 to 0.568)	0.388 (0.372 to 0.404)
SGN-C173283_STMFB08	0.455 (0.434 to 0.478)	0.484 (0.423 to 0.553)
SGN-C174821_STMGQ20	0.446 (0.202 to 0.985)	0.402 (0.142 to 1.14)
SGN-C185014_STMJC11	0.434 (0.418 to 0.452)	0.493 (0.412 to 0.59)
SGN-C173283_STMIY78	0.419 (0.24 to 0.729)	0.484 (0.423 to 0.553)
SGN-C174821_STMCS65	0.405 (0.11 to 1.49)	0.402 (0.142 to 1.14)
SGN-C184669_STMJD93	0.404 (0.152 to 1.07)	0.369 (0.185 to 0.735)
SGN-C185598_STMJD93	0.404 (0.152 to 1.07)	0.368 (0.17 to 0.795)
SGN-C184667_STMJD93	0.404 (0.152 to 1.07)	0.39 (0.209 to 0.73)
SGN-C179378_STMJD93	0.404 (0.152 to 1.07)	0.456 (0.255 to 0.817)
SGN-C185522_STMJD93	0.404 (0.152 to 1.07)	0.416 (0.225 to 0.77)
SGN-C184667_STMEO91	0.388 (0.181 to 0.832)	0.39 (0.209 to 0.73)
SGN-C179378_STMEO91	0.388 (0.181 to 0.832)	0.456 (0.255 to 0.817)
SGN-C185598_STMEO91	0.388 (0.181 to 0.832)	0.368 (0.17 to 0.795)
SGN-C184669_STMEO91	0.388 (0.181 to 0.832)	0.369 (0.185 to 0.735)
SGN-C185522_STMEO91	0.388 (0.181 to 0.832)	0.416 (0.225 to 0.77)
SGN-C184235_STMCG85	0.35 (0.202 to 0.608)	0.487 (0.252 to 0.939)
SGN-C184333_STMCG85	0.35 (0.202 to 0.608)	0.481 (0.289 to 0.798)
SGN-C175244_STMCG85	0.35 (0.202 to 0.608)	0.496 (0.235 to 1.046)

## Sheet: 10u
Systematic Name	pp_10 fold	pt_10 fold
SGN-C184603_STMIR17	4.343 (4.287 to 4.4)	4.525 (3.861 to 5.304)
SGN-C172783_STMIR17	4.343 (4.287 to 4.4)	2.491 (2.118 to 2.929)
SGN-C184571_STMDO46	3.321 (2.863 to 3.852)	2.076 (1.75 to 2.463)
SGN-C174173_STMHY51	3.096 (2.769 to 3.462)	2.865 (2.054 to 3.997)
SGN-C176247_STMDB28	2.984 (1.717 to 5.188)	2.205 (1.551 to 3.135)
SGN-C183987_STMDB28	2.984 (1.717 to 5.188)	2.284 (1.701 to 3.068)
SGN-C183074_STMDB28	2.984 (1.717 to 5.188)	2.81 (1.879 to 4.202)
SGN-C173248_STMET49	2.661 (1.656 to 4.276)	2.347 (1.809 to 3.046)
SGN-C179850_STMET49	2.661 (1.656 to 4.276)	4.161 (2.755 to 6.285)
SGN-C181938_STMET49	2.661 (1.656 to 4.276)	3.527 (1.922 to 6.474)
SGN-C179821_STMGF52	2.648 (2.477 to 2.831)	2.154 (1.735 to 2.676)
SGN-C173248_STMIX33	2.646 (1.501 to 4.665)	2.347 (1.809 to 3.046)
SGN-C181938_STMIX33	2.646 (1.501 to 4.665)	3.527 (1.922 to 6.474)
SGN-C179850_STMIX33	2.646 (1.501 to 4.665)	4.161 (2.755 to 6.285)
SGN-C184571_STMCR22	2.383 (2.032 to 2.793)	2.076 (1.75 to 2.463)
SGN-C174065_STMEY89	2.114 (1.272 to 3.515)	2.143 (1.239 to 3.707)
SGN-C178940_STMGL17	2.049 (1.044 to 4.024)	2.123 (1.836 to 2.454)
